# Supplementary material for: A Comprehensive Prognostic and Immunological Analysis of a Six-Gene Signature Associated With Glycolysis and Immune Response in Uveal Melanoma
Source: Front Immunol. 2021 Sep 22;12:738068. doi: 10.3389/fimmu.2021.738068 (PMC8494389; doi:10.3389/fimmu.2021.738068)
Supplement: Supplementary file 2 [file Table_1.xlsx]

## Sheet: Sheet1
Table S1. 1000 times for randomly choosing six genes for prognostic performance evaluation.
Randomly Picked Genes	AUC
SNX9 | EIF5 | VPS39 | APEX1 | PODXL | CHID1	0.501719
IFI27L2 | PTGES3 | KCNB1 | EHBP1L1 | SETD3 | CSNK1G2	0.501886
TAPBP | ALKBH3 | CASC3 | C18orf21 | MIR4664 | DDX49	0.502223
REEP6 | HRAS | GYS1 | TTR | LLGL1 | KARS1	0.507861
PRDX2 | EIF3FP3 | MRPL49 | IFT52 | GNL2 | UBE2H	0.508254
E2F4 | SLC25A25 | RNF5P1 | RNF187 | WDR26 | POLDIP2	0.509424
AATF | TYRP1 | VAT1 | SMCR8 | FBLN5 | UBA7	0.509597
CDK5RAP2 | PTGDS | SLC12A7 | GGCT | DKC1 | MRGPRX3	0.50994
IGFBP6 | LINC00589 | INPP5K | ZMIZ1 | C6orf62 | SLC3A2	0.51023
DCAF16 | ATP6V1A | SNAP29 | SLC1A7 | HMGN4 | TUBA1B	0.512313
HIBADH | STAT2 | NUBP2 | MAPKAPK2 | GAS7 | LINC02099	0.512488
CPPED1 | C11orf58 | SUCLG2 | MBD3 | PDE1B | MT-TC	0.513847
LRP10 | PSMB2 | MRPS27 | HPS4 | SLC16A4 | GPRC5B	0.513891
VWA1 | OPTN | SRP68 | HPDL | ARHGAP39 | GRHPR	0.515708
PRPF4B | CAPZB | TPT1 | PSMD10 | RAI1 | BANF1	0.516954
ARSD | OSTF1 | ATAD3A | BRMS1 | TMOD1 | SRSF5	0.51777
FASN | PRMT2 | KRTCAP3 | GUCA1B | PPP1R16A | HDDC2	0.518178
DTD1 | TSR3 | ADPGK | YTHDF2 | MKNK2 | COL9A2	0.521359
DLG4 | SLC35C2 | MTRNR2L1 | EPHB3 | USP33 | ATAD3A	0.521398
FUNDC1 | AEBP1 | RHPN1 | LINC01443 | TGFBR2 | GTF3C1	0.523867
KIF1C | CREB3L2 | RB1 | HSBP1 | NOSIP | BUD31	0.52403
ATAD3A | GSG1L | PLCB2 | MT-TC | EPHA2 | NPC1	0.526226
CDKN1C | LSR | KRTCAP3 | ARR3 | RANGAP1 | SRP68	0.526706
GJB2 | TRIT1 | HNRNPUL2 | WDR1 | MTCYBP18 | SF3B2	0.527996
LIN7A | HSD17B11 | AK2 | GNB2 | RNF5P1 | FAM189B	0.528872
THAP9-AS1 | IGFBP5 | GAL | FKBP8 | AL512329.2 | CP	0.529156
GLB1L | PRELP | SARS1 | R3HCC1 | LRRC4B | BMF	0.52962
PCIF1 | FKBP8 | SUCLG2 | IGFBP5 | C7orf26 | UXT	0.530441
TRNP1 | TRAF4 | PRMT7 | RANBP2 | UBAC1 | LRRC4B	0.531011
JMJD8 | SLC39A6 | HNRNPF | DNAJB2 | PDLIM3 | LSM1	0.531085
SELENOP | TRIT1 | CAPZB | MKNK2 | ZKSCAN1 | NUTF2	0.53132
GGCT | NPC2 | IER2 | DEDD2 | TUBA1C | B3GNT2	0.532997
RPL21P16 | LYPLA2 | NSFL1C | RPL9 | MFSD12 | TCN2	0.533331
RPL9 | FBRS | PODXL | KLF9 | SEPHS1 | TMEM117	0.533447
MSRB2 | NTAQ1 | OLFML3 | GNL2 | ACSS2 | MFAP4	0.533722
OGT | DCTD | MRPL2 | APLP1 | CIB2 | TCTN3	0.533837
YEATS4 | VEGFB | CLIP2 | USP7 | TCEAL4 | SMARCA4	0.535155
GPRC5B | MAD2L1BP | PPT1 | ZBTB4 | RPL21P16 | EBF4	0.535859
RAB3A | RTF2 | TGM2 | IST1 | TRIM4 | FKBP8	0.536368
BX284668.4 | INTS11 | ZFAND2B | CYB5R1 | STAT2 | NBR1	0.536893
UBQLN2 | DNER | HBB | UNG | LDLRAP1 | GPRC5B	0.537834
CRTC2 | XRN2 | PCDHGB5 | DNAJB2 | PHYHIPL | SV2A	0.537859
SAMD11 | SFRP2 | PEX16 | MIA | ZADH2 | FHL1	0.538358
MCF2L | BTBD3 | RBP1 | DENND2B | HRAS | XG	0.538752
DUT | PPP1R16A | FKBP4 | CEP20 | PVALB | RASD1	0.538942
LSS | HABP4 | NFYA | MTATP6P1 | UTP4 | MERTK	0.539425
GIT1 | BUD31 | SNX17 | EXOC7 | ZMIZ2 | NDRG4	0.539868
PLP1 | COX4I1 | SIAH1 | PCP4 | TGFBR2 | RPF2	0.539944
TSTD1 | RPA2 | GLG1 | IWS1 | PRPF6 | DUS3L	0.540606
IDH1 | TBC1D2B | MVB12A | BZW2 | ZFR | GCN1	0.540718
ARL6IP1 | RPL28 | DNAJC5 | RPL35P5 | RAB24 | CEP170B	0.540728
RTRAF | LYAR | REXO2 | ABHD14A | ABCC11 | GAS7	0.541112
GLMP | ACTN4 | RNF19B | MTCO3P12 | BUD31 | RRP1B	0.541715
EBF4 | LENG8 | ATP6V1D | NT5DC2 | RASD1 | MAFF	0.541774
DUSP4 | USP33 | SLC35E2B | LRP10 | CDK5RAP2 | TCN2	0.542745
NEFM | NT5C2 | PNRC2 | DBNDD1 | PRRC2C | CIR1	0.543014
PAFAH1B3 | ACTN4 | FASN | SLC3A2 | PATL1 | JOSD1	0.54328
NAV2 | BOK | SLC12A4 | FKBP8 | ABRACL | RAB24	0.54389
HPDL | SRSF8 | TMCO4 | TAF1D | TNS3 | EXOC7	0.543946
CD55 | BAIAP2L1 | CD47 | WDR26 | ANO2 | PSMB7	0.544141
STAU1 | TAB1 | NGFR | GGT7 | PLEC | PLXNB2	0.54543
GRHPR | CD46 | LSR | SLC35C2 | HNRNPF | CADM3	0.545525
CERS4 | CNIH1 | CPT1A | PIP5K1C | TOLLIP | CDK19	0.545755
DDIT4 | TIMM10B | GLS | VPS35 | MSRB2 | SYNGR1	0.54638
GDI1 | HNRNPA3 | LYAR | RGR | BCL9L | POLE3	0.546823
GTF2H1 | DPH5 | GGT5 | FKBPL | NCK2 | GLS	0.547691
NRN1 | TCN2 | TXLNA | MINCR | RBCK1 | SLC1A7	0.547937
NTAQ1 | TRIB2 | RBM18 | MBD3 | EFNA1 | KIDINS220	0.549332
MAN2B2 | MKRN1 | RIPK1 | UBA7 | CRTC2 | CAPRIN1	0.54972
EXOSC5 | ZNF524 | BLOC1S3 | COPB2 | CYBRD1 | PI4KA	0.549768
ILVBL | TEX264 | PNRC2 | IPO13 | FASN | HDAC7	0.549996
KRT18 | DTD1 | H4C8 | DHPS | DNAJB9 | UBE2Q2	0.550141
UBE2D3 | GLYR1 | RAB33A | MERTK | PPM1H | IFIT1	0.55023
FRG1BP | SIAH1 | DSTN | SF3B6 | SUMO2 | STT3B	0.550724
ATF4 | AP1S2 | TMOD1 | PAMR1 | ZFR | CDK5RAP2	0.550789
INPP5K | BX284668.4 | SREBF2 | PCYOX1 | CHD4 | FGD1	0.551339
IFIT3 | NCAPH2 | C16orf89 | SSH3 | SLC35E2B | ZFAND1	0.551382
CEP20 | MXRA8 | TANGO2 | RALBP1 | RPL36AL | BATF2	0.551503
YEATS4 | NR2F6 | DMAP1 | SEC24B | IDI1 | EIF2B4	0.552203
BTG2 | UBLCP1 | OAS3 | CDK5RAP2 | ZMYND11 | LRATD2	0.5523
ITPRID2 | SRGN | LIN7A | NUBP2 | MAD2L1BP | PTP4A1	0.55247
FUZ | RPL28 | KEAP1 | MIR4664 | G6PD | UBE2G2	0.552508
PSMD10 | MUL1 | RIPOR2 | NXF1 | GFAP | PAX3	0.552655
CES2 | PTMA | SP1 | STAC2 | KIF1A | TWF1	0.552665
PIH1D1 | TOP1MT | PI4KB | TXN | RAB20 | INPP5F	0.552958
HMG20A | PLEKHJ1 | EXOSC5 | IWS1 | JMJD8 | RXRG	0.553291
LDHB | ACTR1A | BTBD3 | ZFYVE16 | KARS1 | HSPB1P1	0.553299
EVA1A | TCEAL1 | PACSIN1 | TRAPPC9 | TMEM59L | CDK7	0.553426
SYS1 | FAM162A | ARR3 | PLP1 | RGCC | CSNK1G2	0.553591
UTRN | LIMD1 | AAAS | ASCC2 | PIK3R6 | RPL21P16	0.553888
C7orf26 | DDOST | OLFML3 | EDF1 | C5orf22 | PADI2	0.554215
CREB3L2 | SAMD11 | COQ5 | PKDCC | MYO10 | HIPK3	0.554939
RRP1B | C6orf62 | PPP2R1A | SELENBP1 | LINC00589 | PRPF6	0.554956
MIR570 | PPP1R12C | PCP2 | HCAR1 | CREB3L2 | XG	0.555065
R3HCC1 | DSP | PTGES3 | HERC6 | PACSIN1 | GRWD1	0.555672
ZNF266 | EHBP1L1 | SLC24A5 | PIK3CD-AS2 | ASAH1 | BET1L	0.555909
LRP3 | RPS7P1 | SLC24A5 | DSG2 | TAB1 | CPSF7	0.556319
ISLR | CIAO2B | WBP11 | TDRD3 | BAG3 | BLVRA	0.556503
NTAQ1 | PGRMC2 | CMTR1 | NUTF2 | CP | TRIM4	0.557153
DDB2 | DLGAP4 | SRGN | TMCO4 | TNFRSF10B | ERG28	0.557621
MYO10 | NRN1 | CCDC124 | CADM4 | PCP2 | DECR2	0.557647
SLC35B2 | RBM42 | IFIT1 | GRHPR | CH17-340M24.3 | HNRNPU	0.557792
FAIM2 | GGT5 | PSMF1 | PYGL | NOL3 | THUMPD1	0.557934
UPF2 | UBAC1 | APEX1 | KARS1 | FEM1B | TMEM109	0.558109
VPS39 | CBX3P7 | RAB38 | MRFAP1L1 | CLIP2 | RPL4	0.558138
DECR2 | GANAB | HNRNPDL | ANO2 | GSN | TSN	0.5584
MUL1 | PRPS2 | PTEN | SCARA3 | WDR26 | KLHDC8B	0.558403
CBX4 | NEURL1 | LAMTOR3 | MAPKAPK2 | PPID | ATP6V0A4	0.558529
RPS7P1 | TYRP1 | STAT2 | TSPYL4 | PLK2 | DDX39B	0.558796
BMP4 | SERTAD1 | PEX14 | JADE2 | RTRAF | GYG1	0.559265
ATF4 | HP1BP3 | ANXA6 | TOM1 | NAE1 | SNX5	0.559535
BCL7C | AARS1 | DNAJC5 | NR4A1 | SOX8 | ABHD4	0.559744
NGFR | RAB38 | RIPOR2 | ZMYND11 | RCC1 | UBAP1	0.561037
GAS7 | SLC25A39 | DCTD | TESC | MRAS | CHIT1	0.561104
PADI2 | MYG1 | CASC3 | SNHG3 | DHPS | MOSPD1	0.561115
BLOC1S3 | MMGT1 | SRGN | ARSD | ALDOA | ATP6V0A1	0.561528
POLDIP2 | HPF1 | PALD1 | ABCB5 | KRT18 | TGFBR1	0.561684
AKT1 | MT-TC | ITGB1 | GOLGA8A | EIF4H | RPF2	0.561922
DCAF16 | SMYD2 | MXRA8 | SERPINF1 | SLC39A6 | RAB11B	0.56217
MTIF2 | LRP5 | NBDY | GJB2 | PIH1D1 | HACD3	0.562258
PODXL | PYGL | ELOA | ZKSCAN1 | TUBB2B | MSI1	0.562262
METTL26 | ALYREF | ZFAND2B | RALBP1 | SOD3 | CMPK1	0.562488
TBCA | VMO1 | HDDC2 | PAK2 | REEP6 | GATD1	0.56251
DHX32 | USP22 | CHD4 | TUBB2A | NPRL3 | XPO7	0.562702
TSR3 | TEX264 | ZNRD2 | CTDNEP1 | TARDBP | SBF1	0.562858
CCDC86 | TMEM167B | YPEL5 | NR2C2AP | AFG3L2 | DNAJC5	0.562882
DECR2 | PRELP | HTATSF1 | TSTD1 | HNRNPA3 | NAE1	0.563039
RAB1B | TEX2 | PPP1R12C | GRSF1 | NUBP2 | NEFM	0.563045
NEURL1 | TUG1 | RPL6P27 | MCFD2 | PFDN1 | EIF4G2	0.563173
BLOC1S3 | LRRC4B | HR | MIIP | ALDH7A1 | LSM1	0.563667
WDR18 | UXT | H3-3B | TMEM167B | ELP5 | HDAC7	0.563679
ARF5 | SDHAF4 | POLR1C | PSMB7 | GRSF1 | RB1	0.564042
SSR1 | DBN1 | LAGE3 | CADM3 | UCKL1 | HPF1	0.564191
CANT1 | SLC25A25 | PIM3 | RN7SL2 | DCTN1 | SMARCA1	0.564274
GMPR | PARP1 | H2BC21 | CDKN1C | KIAA1191 | PLPP1	0.564277
SLC17A7 | DCTN6 | SNRPF | MTCYBP18 | KIAA0930 | MTG2	0.564314
BUD31 | NCK2 | RPL13P12 | DTX3 | SPOCK2 | PDE1B	0.564356
DDX49 | UBAP2L | IFT52 | MRPS10 | DEF8 | LRRC4B	0.564463
CRMP1 | MORF4L1 | NIFK | RBP1 | LSR | SLC17A7	0.564559
HK2 | SYP | GGT5 | SLC35C2 | GAS7 | PNPLA6	0.5649
APOBEC3C | SULT1C2 | PHYHIPL | CD151 | MCF2L | DLG4	0.565011
CNIH1 | COA7 | CLSTN1 | SMARCA2 | NAGA | PNISR	0.565256
ZNF664 | HSPA1A | SPTLC1 | PIH1D1 | BUD31 | VARS1	0.565281
GLUL | ZNF414 | MRTO4 | SF3A3 | EDF1 | GLIS1	0.565816
GMPR | GPSM3 | NBDY | RBP1 | IL17D | GPR150	0.566145
CDK2AP2 | AKAP12 | HNRNPC | KLF5 | LDLRAP1 | TMEM167B	0.566302
HEBP1 | RBCK1 | SEPHS1 | CHRM1 | SLC40A1 | PPTC7	0.567143
ATP5PB | SLC39A6 | IRX6 | SLC2A1 | ITPR3 | NDUFS5	0.567211
MCFD2 | MBOAT7 | PYGO2 | MTND4P12 | ATP6V0D1 | SORBS3	0.567258
MBD3 | PTMA | KRT18 | EBF4 | CHMP5 | NAE1	0.56733
CBX4 | PI4KB | CADM4 | FKBP4 | MFAP1 | SLTM	0.567537
CCDC85B | ZBTB45 | DUS3L | FAM102A | SMARCA1 | GIT1	0.567612
AEBP1 | UBAP1 | OPTN | TSTD1 | TRIB2 | AL450998.1	0.568363
PPP1CB | LAGE3 | RPL35P5 | MT-TF | CHTF8 | XG	0.568456
RTP4 | SPTLC1 | SMARCA2 | TAF9B | CANT1 | IFIT1	0.569018
C3 | ZYX | MRPL49 | NUTF2 | PODXL | DCTN1	0.56937
STXBP1 | PGRMC2 | PLP1 | SELENON | DUSP4 | PLCD3	0.569425
MVB12A | TMEM181 | PLEKHA5 | GALT | COX15 | WDFY1	0.56962
RGR | GFM2 | CD81 | PIGQ | AFG3L2 | COPB2	0.569657
C6orf120 | KLF5 | HBB | AATF | RPS15P4 | PSMA3-AS1	0.569725
EIF3FP3 | SNX17 | SLC9A1 | CHRM1 | FLJ20021 | NFYA	0.570376
KAT2A | FLJ20021 | AL671277.1 | IPO5 | HSPB6 | TTR	0.570653
SPOCK2 | SLC25A25 | RRBP1 | NDUFS5 | TSSC4 | SAT1	0.571014
EBF4 | MBD3 | TMEM59L | TRAPPC1 | TUBA1C | PAFAH1B3	0.571193
CTSD | DNAJC5 | NEFM | EI24 | TCEAL4 | TMEM26	0.571338
RBBP7 | KPNA6 | CTNND1 | ZNF664 | POLR1C | MYO10	0.571399
MRPL37 | DRAP1 | TPM2 | SEMA7A | CCDC86 | LRRC8D	0.571748
OAS3 | MMP15 | TRAF4 | CAPZB | CKAP5 | SEL1L	0.572016
OSBPL8 | EIF4H | ELOA | TCP1 | RAB20 | UCK1	0.572323
PHLPP1 | CUL4B | IFI27L2 | BPTF | MRPS10 | RNASEH2A	0.572399
OAS3 | RRAGA | FNBP4 | SLC39A6 | WAC-AS1 | DNAJB2	0.572705
STAC2 | FAM174A | FGD1 | MSI1 | SLC1A3 | PLBD1	0.572982
MIIP | HSCB | CDHR1 | TMEM98 | NAT8L | RIPOR2	0.573028
TMOD1 | NAT14 | RPTOR | APMAP | NFYA | LINC02099	0.573179
CFAP36 | C6orf62 | DOC2B | DPH2 | CANT1 | SPIN1	0.573325
MINK1 | AL512329.2 | IST1 | SETDB2 | MXD4 | B3GNT2	0.573695
SGF29 | RCN3 | TIMP2 | LONP2 | CCNL2 | SRPK1	0.573915
PRKAR1A | JAZF1 | CMPK1 | TMEM14A | SOD3 | UCKL1	0.574123
DAPK3 | POLR2A | NOL7 | PPFIA1 | TBC1D2B | GPSM3	0.574247
ABRACL | KIAA0930 | ZNF358 | SNRPC | NR2F6 | PCIF1	0.574549
MOAP1 | CLU | CAND1 | HSBP1 | GTPBP2 | TOMM22	0.574835
IPO13 | CHD4 | NSDHL | NXF1 | SMYD2 | CAMTA2	0.574908
MT-TC | PES1 | C5orf22 | HNRNPR | HINT1 | ARSA	0.575149
EGR1 | LINC00589 | ZNF692 | PLP1 | LSS | GLYR1	0.57528
TMEM30A | RNF146 | FAM234A | GLB1L | GLS | PCBP1	0.57569
ISYNA1 | PES1 | USP33 | RBBP4 | MRPS27 | GRWD1	0.575726
MBNL1 | NT5DC2 | CXCL14 | C16orf89 | NUPR1 | BAG3	0.575919
COPS9 | NAE1 | AL512329.2 | BCL2 | HNRNPA3 | TRMT1	0.575942
ZBTB45 | TERF2IP | PKIG | SNORA73B | NANOS1 | DUS3L	0.576658
PCYOX1 | MARCHF6 | BTBD3 | SDHAF4 | IPO5 | LRRC45	0.576694
GFM2 | LSR | RIC8A | CLTA | TUBB2A | RGCC	0.576992
FKBPL | FARSA | DDX42 | USP7 | HEBP1 | TMOD1	0.577475
ZCCHC24 | PUM1 | KCNB1 | SPATC1L | PHF2 | ANXA6	0.577479
TMOD1 | PIK3CB | HNRNPA0 | CIB2 | RGS3 | PIP4K2C	0.577523
MGP | FZD9 | SLC25A3 | PEF1 | GAPDHP1 | TAPBP	0.577542
ILF3 | APEX1 | HTT | UCK1 | FAM89A | RGCC	0.577943
SCARA3 | RAB11FIP5 | RHOBTB3 | HECTD3 | DCTN1 | RSL1D1	0.577958
DBN1 | HERC6 | PEX14 | BTN2A1 | PPFIA1 | XG	0.578203
SCARB2 | TECR | PLP1 | CPPED1 | DBNDD1 | MYO10	0.578544
KLF5 | TBCA | HIPK3 | MT-TF | AP1B1 | GPR150	0.578684
AARS1 | CDC42EP5 | ADPRS | ARFIP1 | ANAPC5 | PPP1CB	0.578778
DNAJC5 | COPB2 | GNG3 | BCL7C | CAPRIN1 | SERPINF1	0.578934
RAB20 | MAPRE1 | CCDC85B | XG | RPF1 | B3GAT3	0.578961
BOK | CDC42 | BSG | FAM168A | ERP29 | KIAA1191	0.579582
MTCO1P12 | POLR2C | HINT1 | CDC5L | MRPL3 | PPP1R18	0.57965
NUPR1 | MEIS3P1 | XPO7 | CTNND1 | VAT1L | NFKBIE	0.579772
CKAP5 | MBD6 | DDX21 | MGP | SYNCRIP | ACTN4	0.579937
AEBP1 | GSDME | MAZ | RPS7P1 | MFN2 | NUTF2	0.580221
BLVRA | C6orf62 | IVNS1ABP | ATP6V1D | SCRIB | ATP5PB	0.580408
BIRC2 | NR1D1 | PPP2R1A | RNF11 | PEF1 | SFT2D1	0.580473
AKAP12 | PFDN6 | HNRNPA3 | RLBP1 | DUSP4 | DMAC1	0.580529
SPATA2 | SSR3 | DDB2 | NAT9 | TECPR2 | PEX16	0.580905
SCRIB | MORF4L1 | SMPD2 | HECTD3 | CPN1 | HMGN1	0.580926
TAFA5 | H4C9 | SLC3A2 | CTHRC1 | SYS1 | DRAP1	0.58107
PLEKHA4 | SNHG3 | MIA | RAB11FIP5 | EIF2B4 | CHMP1B	0.581185
TOMM22 | TMEM268 | MAD2L2 | HNRNPDL | BZW2 | OGA	0.581461
POLE3 | KIF1A | PPM1G | IWS1 | HABP4 | HDDC2	0.581607
ACTR1A | SEPHS1 | NDRG4 | PUM2 | LIN7A | PFDN6	0.581673
PLXNA2 | USP33 | RAB9A | WAC | RAB3A | GPRC5B	0.581821
DENND2A | DAPK1 | SREBF2 | PAMR1 | RBM12 | IDI1	0.582095
C1orf122 | XG | PNRC2 | UBE2Q2 | TRNP1 | CPAMD8	0.582251
SNX5 | TAPBP | TCTN3 | SF3B4 | ATP1A3 | TMEM14B	0.582361
PEX16 | BOLA1 | ZFAND5 | NMRK1 | CTNNA1 | UBQLN1	0.583123
PLXNA2 | PRDX2 | RPL35P5 | DEF6 | ZFAND5 | PPIL4	0.583452
LONP2 | CCDC86 | DDOST | APOBEC3C | TUBB2A | ATP1A3	0.583455
NCK2 | RCC2 | CDK2AP2 | ALDOA | PLPP1 | CDKN1B	0.583472
COLGALT1 | FAM8A1 | HOMER3 | PPFIA1 | BCKDK | PFDN5	0.583528
BCL9L | GNB3 | RPL8 | SLC1A3 | MMP15 | SLC25A5	0.583639
SFRP2 | RUFY1 | ITPR3 | C14orf132 | ADIPOR2 | CABIN1	0.583794
METTL26 | COPB2 | F10 | RBM42 | RAB11B | ILF3	0.584076
KAT14 | PDCD6IP | GLCE | TESC | NCK2 | CKB	0.58483
TAF10 | MMGT1 | MALAT1 | GOLGA8A | TWF1 | UTP4	0.585175
COA7 | EIF2B4 | F10 | MINCR | RTCB | PLCB4	0.585314
CABLES1 | PRRC2C | ZNF787 | ZFAND2B | CRYZ | FAM162A	0.585523
NRM | STX12 | UBE2L6 | DDX3X | DCTN1 | NUDC	0.585649
EMILIN1 | SYAP1 | ABL1 | TOMM20 | HNRNPC | CALM3	0.586008
SLC39A7 | RNF14 | RGR | LRRC61 | NAPA | ZFAND2B	0.5861
GTF2F2 | LZTS1 | GNG5 | BTBD3 | RAB9A | EIF4G2	0.586318
KRTCAP3 | RANBP2 | NUBP2 | CHIT1 | TECR | SAMD4B	0.586523
NUDCD3 | RPL10P9 | UTP14A | PIK3R6 | PNMA8A | EBF4	0.586914
FKBPL | MRFAP1 | SLC38A3 | TTLL12 | ZNF358 | ECI2	0.587006
SSU72 | MITF | SNRPE | CDK16 | GLMP | UQCRH	0.587506
NUP133 | RAB3A | ITPR3 | OAZ1 | PACSIN2 | FRG1	0.587525
RBP1 | ZFR | PLEKHO2 | DCTN1 | SGF29 | TMEM98	0.587671
STAT2 | SLC24A5 | TPRN | PPP2R1A | HNRNPH1 | NGFR	0.587745
FAM189B | CDK19 | MAN2B2 | THAP9-AS1 | RNF19B | AP2A1	0.588157
PKDCC | SURF1 | INTS9 | CA11 | TYRP1 | PNISR	0.588187
NSFL1C | SMCR8 | NUP98 | DUSP4 | FARSA | BATF2	0.588514
YTHDF2 | LYPLA2 | KARS1 | SYAP1 | ZFAND5 | NRL	0.588591
BCL7C | TXN | BORCS7 | WDR26 | CPQ | OAZ1	0.588604
GNL3 | PI4KB | SP1 | PPT1 | STYXL1 | CXCL14	0.588638
TYRO3 | CFDP1 | DARS1 | RNF187 | NDST1 | PDE6B	0.588713
COG1 | IFIT2 | BPTF | ALX1 | ANO2 | FRG1BP	0.58906
PCBP1 | TBCD | LIMD1 | MARCHF6 | GAMT | ARGLU1	0.589109
ZCCHC24 | MVB12A | PEF1 | C5orf22 | ZCCHC17 | SUCLG2	0.589637
PI4KB | SSRP1 | FUBP1 | GIGYF1 | STAU1 | IVNS1ABP	0.589887
RGR | MTA2 | FRZB | BTBD2 | PTGES3 | HERC6	0.590101
LRRC61 | AAMP | SUCLA2 | HNRNPR | SELENBP1 | GBF1	0.59017
SAMD4B | CLIC1 | IL17D | NFKBIE | DSTN | AL591895.1	0.590259
WDR5 | TRAPPC1 | CRKL | MGAT4B | OSBPL9 | TUBB4B	0.590447
NAGA | TMPRSS13 | PFDN6 | USP33 | H4C8 | RNF187	0.590791
SRSF4 | DEAF1 | PPM1H | BCLAF1 | EFCAB14 | WDR18	0.590881
CYBRD1 | PRRC2C | IMPACT | CHMP5 | LSR | LUC7L3	0.591575
ZCCHC9 | TUBB2B | IGF1R | DMAP1 | MT1X | LZTS1	0.591741
ABCA4 | KDM4A | CRMP1 | DUSP6 | PRPF8 | UFSP2	0.591894
FBXO2 | PEX14 | CPPED1 | GDPD5 | DEF6 | HNRNPK	0.5919
HNRNPK | HNRNPR | ALDH18A1 | ZNF524 | AP2A1 | GLUL	0.592268
RANGAP1 | OXA1L | TAF13 | SCP2 | OS9 | COG4	0.592545
EPHB3 | AAMP | RNF146 | RPL35P5 | F8A1 | TRIT1	0.592605
RNASEH2A | JOSD1 | DAPK3 | NR2F6 | AIP | TCN2	0.592743
MTRNR2L1 | ZDHHC4 | REPIN1 | RPS21 | POLE3 | PHF2	0.59278
GLB1L | NDST1 | TOM1 | CAMTA2 | MAP1S | ZFAND2B	0.59318
GTPBP2 | KPNA6 | KLHDC8B | CAND1 | CHMP3 | CMTR1	0.593239
ATP6V0D1 | USP10 | HCAR1 | METAP2 | WDR91 | MIA	0.593289
NR1H3 | ADH5 | CTHRC1 | BOK | KARS1 | PMPCB	0.594219
RPL8 | PAK2 | MGAT1 | JAK1 | RGR | PCIF1	0.594223
CXCL14 | MAP1S | GSN | ZMIZ1 | PAMR1 | H2BC5	0.59434
SREBF1 | FHL1 | GTF3C5 | MTA2 | ISLR | COPZ2	0.59437
BNIP3L | FGD1 | KAT2A | HMG20A | CTR9 | ARHGAP39	0.595114
PTGDS | SYNGR1 | SMARCA2 | SNX9 | BBC3 | EGR1	0.595163
POLR1C | NR2E1 | NAPA | EIF4EBP1 | UQCRH | RNF20	0.595279
UBE2D3 | B3GALT6 | CMPK1 | TUBB2A | EIF3A | GOLGA8A	0.595296
SNX5 | CPSF7 | MGAT4B | UBE2L6 | USP7 | HDAC5	0.595419
DOC2B | SFPQ | SCRIB | MRPL47 | NR1H3 | DDX3X	0.595697
RRH | BTBD2 | THUMPD1 | DDX49 | SNCB | NAT14	0.595789
ARHGDIA | TMEM268 | PSMA3-AS1 | MOCS1 | SHMT2 | CKB	0.595881
TMEM258 | BX284668.4 | RAI1 | DUSP3 | DENND2B | HIBADH	0.596039
ACSS2 | LRRC61 | ACO2 | PLK2 | NTAQ1 | VPS26A	0.596095
KLF6 | GTF2H1 | ZBTB45 | RABL6 | UBE2B | PSMB2	0.596143
JAZF1 | FEM1B | DDOST | HSPB1P1 | SLC2A1 | SEC24C	0.596636
JAM3 | SMCR8 | IGF2R | DSP | CADM4 | ZNF358	0.596778
SMYD2 | FAM89B | DHX32 | COA7 | SLC25A25 | RNF187	0.597049
DROSHA | RBM38 | LRATD2 | BOK | SAMD4B | LIN7A	0.597052
CAPZB | H2BC21 | ENO2 | PWP1 | BAG3 | TIAL1	0.597333
NAT8L | ARAF | ALDOC | PDCD11 | EBP | MESD	0.597435
WDR18 | NUP133 | EIF6 | PLCB4 | FUBP3 | GCN1	0.597453
LRP3 | MRPL37 | MRPS9 | ARGLU1 | GATD1 | MEA1	0.597508
PSMA3-AS1 | TTR | CABIN1 | ANKRA2 | FOXRED2 | EVA1A	0.597542
PPDPF | TGM2 | AK3 | MTA2 | TGFBR1 | EXOSC10	0.597607
BMF | NEFH | FBRS | IER3 | TPT1 | NRM	0.597699
EIF4EBP1 | TMEM26 | CFAP36 | SAV1 | RPL9 | CBX4	0.598068
TULP1 | MINCR | RAB20 | MYADM | PPP2R1A | ATP6V0D1	0.598222
GADD45A | MFGE8 | ZNF524 | TRNP1 | ANKRA2 | GRWD1	0.598413
NCAPH2 | ABHD14A | TEX2 | TYR | SMARCA4 | EIF3K	0.598717
NAP1L4 | IWS1 | CKAP5 | TYRO3 | RAB24 | KDM4A	0.599302
TAX1BP1 | STT3B | PDE6B | ZNRD2 | YPEL5 | FUNDC1	0.599389
ARRB1 | SMPD2 | CEP170B | EXOC1 | CHMP3 | MIR570	0.599568
PAIP1 | SNCB | CPPED1 | DDX17 | PCBP1 | IGF2R	0.599602
RAB3GAP1 | TUBB2B | C7orf26 | ERCC1 | PICALM | RAB9A	0.599629
UBLCP1 | RAB1B | STK24 | GYS1 | GNA12 | H2BC5	0.599635
HNRNPCP2 | HIPK3 | PDCD11 | TIMP2 | BMF | RPL13P12	0.600195
CGGBP1 | MAPKAP1 | MOSPD1 | GNB1 | SPPL3 | LITAF	0.600248
MBOAT7 | CLPTM1 | INPP5K | MRPL37 | NR1D1 | CES2	0.600412
MRPS27 | HNRNPR | NR2C2AP | TAB2 | DDX39B | APEX1	0.600454
TTR | PRPF38B | GTF2F2 | POLR2B | LUC7L | PARD6G	0.600733
OSTF1 | SNRPE | PEMT | PTGDS | RPS23P8 | USP7	0.600773
SYNPO | RPA2 | BET1L | EIF4H | MAN2B2 | GTF3C1	0.600851
DRAP1 | PDE6B | HDAC7 | DDX17 | SUMO2 | CCT4	0.600928
NUBP2 | INA | C5orf22 | LDHB | MEN1 | BLVRA	0.60093
RPL6P27 | ARRB1 | ABHD14A | UGP2 | HEBP1 | LRPPRC	0.601015
PRELP | PGAP2 | RITA1 | ALDH7A1 | PCDHGB5 | LUC7L3	0.601072
UTP3 | POP5 | TRNP1 | SNX9 | GTF3C1 | MAPK14	0.601084
TNS3 | PPP1R12C | SERPINB1 | WAC | MRPS27 | RGR	0.601191
PPP6C | MED25 | CTHRC1 | TSR3 | SRSF4 | PPP1R16A	0.601285
B3GNT2 | SLC9A3-AS1 | DKC1 | H2BC5 | PPFIA1 | NPRL3	0.601479
MCFD2 | PNRC2 | API5 | KIAA0930 | POLR2C | LUC7L3	0.601573
HHLA3 | SNCB | BATF2 | TNS3 | ARSD | EDF1	0.60178
SCRIB | ELP5 | SWAP70 | RPA2 | SURF1 | HDDC2	0.601808
CAMTA2 | SNRPF | SSU72 | SNCG | FH | PAX3	0.602162
OGT | HSBP1 | NCAPH2 | HPS6 | UBE4B | SYNPO	0.602267
HSBP1 | LRPPRC | MTCO2P22 | SEC24B | PROM1 | HNRNPU	0.60239
PPM1G | CD164 | IRF4 | SNX17 | ZKSCAN1 | HNRNPUL2	0.602426
MXD4 | NPC1 | ATP6V1B2 | SLK | DGCR2 | PSMA3-AS1	0.602438
CIB2 | MTIF2 | SEC62 | PIGS | BMP4 | PWP1	0.602812
NFKBIE | WFDC1 | MOB3A | GTF3C1 | NT5C2 | ATP6V0C	0.603033
PLEKHA4 | R3HCC1 | PLD3 | PWP1 | PNISR | ELOF1	0.603054
MAD2L2 | SUCLA2 | HECTD3 | BMF | CDC42EP4 | B3GAT3	0.603248
SURF1 | H3C6 | PNRC2 | TNFRSF10B | HTATSF1 | SELENBP1	0.603638
RIC8A | EBF4 | UBQLN2 | NAT9 | ATF4 | AL591895.1	0.603773
PLBD1 | DDX39B | NDUFC1 | SAV1 | AP1B1 | PIP5K1C	0.603922
FLNA | MAT2A | ACAT1 | RNASEH2A | MXRA8 | BOD1	0.603928
ODC1 | PPP6R1 | MTND4P12 | CCNG1 | TECPR2 | ARF5	0.603931
KPNA4 | UBQLN1 | CMTR1 | PCMTD2 | MTA2 | RPF2	0.603942
GPR150 | MEPCE | FGD1 | PCDH7 | DHX15 | DGCR2	0.603981
HNRNPA0 | LSR | EBNA1BP2 | PHYHIPL | CHD4 | GFM2	0.603996
NAGA | PFDN6 | CDC5L | ASNSD1 | GMPR | POLRMT	0.604042
VWA1 | GJB2 | THUMPD1 | HNRNPU | ELP5 | RPL22L1	0.60407
OSER1-DT | SARAF | GJB2 | MAPKAPK2 | AK2 | SERTAD1	0.604235
LRRC4B | AK2 | UBL7 | C1orf122 | USP33 | OS9	0.604718
SNCG | GALNT1 | NOL6 | NR2F6 | HNRNPH1 | BSG	0.604849
PDCD2 | TXN | SMARCA4 | SMC3 | LYAR | DCAF16	0.604863
AP1S2 | FAM102A | TACC1 | CYTL1 | CP | SDAD1	0.604959
DCAKD | SSR2 | MZT2B | CDK5RAP2 | GATAD2A | PKIG	0.605261
NOSTRIN | TMCO4 | SYS1 | FAM210B | LRP3 | MRPL33	0.605967
MYO1C | TPP1 | JAM3 | NOSIP | OSBPL9 | SNX5	0.606461
ACTN4 | LAMP5 | SYS1 | MPND | OLFML3 | OSER1-DT	0.60652
DDIT4 | ZNF266 | KLHL9 | UBAP1 | CIR1 | PCDH7	0.606974
ZKSCAN1 | CNIH1 | NRN1 | SPG21 | MED16 | RWDD1	0.606995
DDX21 | GLYR1 | CDHR1 | IPO5 | SMYD2 | CDKN1C	0.607043
UBE2G2 | NRL | ACAT1 | HSPBP1 | IVD | MIF4GD	0.607211
TGM2 | PAK1IP1 | AKAP12 | IVD | NOC2L | COPS2	0.607331
HNRNPH3 | SSR2 | NFKBIB | INPP5F | FAM102A | CRAT	0.60739
KIAA1191 | SH3BP4 | CLSTN1 | ENO2 | PI4KB | GCN1	0.607456
CH17-340M24.3 | PTGES3 | PQBP1 | IDH1 | AL645728.1 | MT-TC	0.607501
CANT1 | HNRNPC | RPL3P4 | DHX9 | CIB2 | SULT1C2	0.607661
UBAP1 | VWA1 | CCDC43 | VPS4A | ETV4 | ZFAND1	0.608224
MCF2L | OGT | SMYD2 | VMO1 | PFDN4 | RAB38	0.608268
RPL35P5 | FAM174A | SNTA1 | MMGT1 | VWA1 | RSL24D1	0.608636
DGCR2 | BAIAP2L1 | PYGO2 | SREBF2 | DUT | FLJ20021	0.608686
SEC11A | PTBP1 | TPT1 | PPP1R8 | B3GALT6 | ADM	0.608841
ATP6V1B2 | DTX3 | MBOAT7 | CANT1 | FBLN5 | TSSC4	0.608855
VMO1 | TBC1D2B | C1orf122 | SMARCD2 | DNAJA2 | ATP6AP1	0.608951
MOAP1 | SPATC1L | MINK1 | IVNS1ABP | DUT | SMPD2	0.60925
RCC1 | LRRC4B | GNL2 | MBD3 | WDR45B | TIMP2	0.609425
GCN1 | EPB41L2 | SP1 | HNRNPF | KCTD20 | YBEY	0.609435
SET | MEN1 | SLC1A3 | PIGS | C18orf21 | TIMM22	0.60967
DSP | LMBRD1 | CD55 | PPP2R1A | MFGE8 | NOC2L	0.610095
TCP1 | IER2 | SPATA2 | MEF2C | SAMD11 | MRPS2	0.610165
NAP1L4 | SAC3D1 | BPTF | EBNA1BP2 | LATS2 | COL9A2	0.610178
SNAP29 | MAPK14 | UBE2B | VAT1 | MAX | DDX28	0.610578
BAIAP2 | ELOF1 | SERINC2 | SLC25A39 | CRMP1 | GIT1	0.610959
KLHDC8B | DYRK1A | NAV2 | WDR91 | SURF2 | MOSPD1	0.610973
CH17-340M24.3 | ZDHHC4 | SAT1 | CPPED1 | SLC2A1 | NDRG1	0.61103
PLXNB2 | YBX3 | PLEKHA4 | B3GALT6 | MYH10 | CDYL	0.611072
NUB1 | RGCC | PLCD3 | EPB41L2 | NR4A3 | TBC1D10B	0.611145
RITA1 | TESC | NEDD4L | MRFAP1 | PES1 | SCARB2	0.611605
EIF4H | E2F3 | RGR | ZNRD2 | MTRNR2L1 | CCNG1	0.611718
MCFD2 | CCDC85B | TUBA1B | PARN | SARS1 | MTSS2	0.611847
LBH | HECTD3 | GCN1 | DDX24 | TFCP2 | STAC2	0.612301
NSDHL | RNF20 | RPL8 | ZNF517 | RPS7P1 | RPS28P7	0.612492
HNRNPC | TRAF3IP2 | SNRPN | RPL8 | HINT1 | RAB3A	0.612497
SPOUT1 | SON | MED24 | IGFBP6 | NT5DC2 | BAIAP2L1	0.61267
CMBL | RPL4 | EHBP1L1 | CDK2AP2 | IPO7 | EBNA1BP2	0.612858
ISLR | RPS21 | ARHGAP23 | GNA12 | SBDS | PRPF38B	0.613227
MTURN | ZADH2 | SET | PPP2R1A | GYG1 | MALAT1	0.613413
NAV2 | TSN | SF3A3 | GPBP1L1 | LINC00589 | HSPB1P1	0.613592
SOD3 | TLE2 | CHURC1 | RBM12 | H2AC8 | AL512329.2	0.613615
B3GAT3 | RAB20 | PPT1 | PSMF1 | TGFBR2 | ZCCHC17	0.613793
TESC | DDX42 | MIRLET7D | COLGALT1 | ATP6V1D | AKT3	0.613893
PAICS | NDST1 | RRP1B | NSFL1C | TGFBR1 | CMBL	0.613922
COQ5 | HSPD1 | ATP5MG | ACADM | UGP2 | NAGA	0.614121
CALM3 | SELENOT | TPP1 | ENO1 | INA | TULP1	0.614209
YIPF1 | LANCL1 | ARL6IP1 | TMEM14A | SBF1 | GEMIN8	0.614241
TDRD3 | CES2 | NAPB | DOC2B | TEX2 | RAB12	0.614282
IST1 | RPA2 | CAPZB | DUSP1 | RB1 | PLEKHO2	0.614611
TANGO2 | GEMIN8 | PLS3 | HSBP1 | THRAP3 | LRRC8D	0.614637
CHI3L1 | CNIH1 | ATP6V0A1 | TAB1 | BET1L | YIPF1	0.614928
CHMP3 | ARL8A | CDKN1B | PPP1R15A | TMEM14A | WBP11	0.614997
ATMIN | PTGDS | FN3K | LRRC4B | HDAC5 | ADPGK	0.615136
MYO18A | ARRB1 | RABGGTB | SYNGR1 | INA | CADM3	0.61551
INTS9 | TPM2 | GIGYF1 | PARP1 | STK25 | KCTD20	0.61564
PAK2 | CCDC85B | TRNP1 | DENND2B | TCTN3 | C6orf120	0.615733
PVALB | CAMLG | PPP1R8 | TYRP1 | PALD1 | F10	0.615814
PLEKHJ1 | DDX28 | LPGAT1 | ABCG1 | MIRLET7D | GMPR	0.616016
FRG1BP | SUMO2 | ESRRA | TGM2 | WDR74 | CD81	0.616055
DECR2 | CIB2 | GLCE | PPM1H | RALGDS | GNL2	0.616118
SNRPN | SLC12A4 | PRPF4B | ABHD4 | COX15 | DAPK1	0.616317
MEF2C | SGCE | ANAPC5 | SEC24B | GDPD5 | TMEM98	0.616683
CDKN1C | APMAP | FLYWCH1 | LITAF | POLR2A | AP2A1	0.616714
MTCO2P12 | ELP5 | PPP1R8 | RPL35P5 | PTOV1 | FBXO2	0.616796
RTP4 | LARP7 | GNL2 | WDR74 | TYR | PFDN1	0.616801
MZT2A | ISLR | TPRN | OCA2 | TMEM201 | B3GNT2	0.61697
VPS26A | ANAPC16 | MESD | DRAP1 | CADM3 | GGT5	0.617402
MT1X | SORBS3 | MAT2A | C15orf39 | DOCK7 | DHX32	0.617652
SCP2 | PALD1 | KLHDC8B | EGR1 | RAB3GAP1 | TRIB2	0.618021
MIR621 | CDC42BPB | FAM20B | TMEM14B | TGM2 | CMTR1	0.618156
SPIN1 | PIM3 | MTRNR2L1 | HSPB1P1 | SNRPC | UXT	0.618294
ETV4 | CCDC124 | AK2 | FAAP100 | SRSF4 | HSPB2	0.618307
PDGFB | BLOC1S3 | AP1B1 | SNX17 | RGR | NCOA4	0.618308
CYB5R1 | TPRN | FKBP4 | PIM3 | CLSTN1 | RAB38	0.618356
DDX28 | CRAT | MEN1 | EML2 | RAP2B | KDM4A	0.618387
NSFL1C | KLF5 | XRCC1 | OSTF1 | CCDC85B | TMEM245	0.618491
VDAC2P5 | NCK2 | SFRP2 | ILF3 | NAPB | MT-TC	0.618851
LIN7A | PPFIA1 | TECR | BAIAP2 | CHMP5 | JUND	0.618957
MEPCE | FAM160B2 | UBE2B | DAPK3 | SELENOP | PPID	0.619325
ATP2B4 | ZFYVE27 | MOGS | RPA2 | ACADM | MCFD2	0.619344
DIAPH1 | SYAP1 | PALD1 | GLIS1 | RPL17 | RAB38	0.61939
FLNA | CD47 | RTCB | MIR621 | LDHA | HSPB1P1	0.61943
CCN2 | LRP11 | BLOC1S6 | OS9 | ANXA6 | EXOC7	0.619481
BTBD9 | NAT8L | UAP1L1 | RIPOR2 | GMPR | BOD1	0.619603
RDH12 | ATP5F1C | CDHR1 | SV2A | SLC39A7 | DSTN	0.619611
ARHGAP39 | FUNDC1 | GDI2 | RPF2 | FUCA1 | IFIT3	0.619697
NDRG1 | ARSI | MYG1 | LRATD2 | TLE2 | FAM160B2	0.61984
MT1X | LHPP | KLF5 | OSBPL9 | LATS2 | ZMIZ1	0.619881
ELOF1 | POLDIP2 | RWDD1 | HNRNPF | SMARCD2 | TSPYL4	0.620038
E2F4 | MT1G | XRCC1 | TIMM22 | MIA | CLTA	0.620087
AVPI1 | RBM12 | DPH2 | NET1 | CORO1B | DTD1	0.620122
EML2 | PIK3CD-AS2 | FUNDC1 | TSR3 | PUM1 | ZFAND2B	0.620613
GAS7 | ATP6V0A1 | BAG3 | KIF1A | PPM1G | RPL10P9	0.62062
SEC62 | PTPRF | PRMT5 | RSRP1 | TYR | GADD45A	0.620843
SSR3 | BMF | PTPRF | PIP4K2C | AFG3L2 | CHIT1	0.620968
DPH5 | RPTOR | MYO10 | ZBED5-AS1 | MOCS1 | PRPS1	0.621441
GSTM4 | KAT14 | SUCLA2 | SEC24C | PTOV1 | PRPF40A	0.621637
TMEM109 | TP53 | SUCLG2 | NUP133 | PSMF1 | GATD1	0.62211
ADIPOR2 | LSS | ABRACL | PAK4 | ROM1 | ATAD3A	0.622793
MSH2 | POLE3 | MRFAP1 | HBB | DDX28 | TRIT1	0.622922
TNS1 | NDRG1 | MFGE8 | LONP2 | ABHD17B | CCNG1	0.622949
HSD17B11 | SMPD2 | SLC9A3-AS1 | IVNS1ABP | FBLN5 | POP5	0.622961
COPS4 | TEF | B3GALT6 | DNAJB4 | PRPH2 | MCF2L	0.623207
BTBD3 | HOMER3 | FOXN3-AS1 | KIF1C | SLC2A1 | SLC1A3	0.623248
FANCL | SEMA7A | CNN3 | WDFY1 | CP | SSH3	0.623257
ATP1A1 | ITGAV | SYNPO | FTSJ3 | LMNB2 | WASH8P	0.623282
GAS7 | DPH5 | NOL3 | IL17D | PLPP1 | RNU4-2	0.623335
CABLES1 | CDC5L | RRAGA | OCA2 | SYNCRIP | UCK1	0.623512
ZFAND5 | SMCR8 | NRL | KPNA6 | LDLRAP1 | BOLA1	0.623827
THUMPD1 | GADD45A | NEFM | DMAC1 | RPS27AP16 | MTSS2	0.623981
OSER1-DT | NPC2 | ATP6V0D1 | TUBA1C | HAGLR | IDI1	0.623987
CDKN1C | RPL13P12 | PHLDA3 | BPTF | BORCS7 | NR1H3	0.62414
RAB3A | BORCS7 | MTCYBP18 | TMPRSS13 | RPL6P27 | DEGS1	0.624547
MYO1C | ACAT1 | USO1 | GANAB | PRRC2C | AATF	0.624952
ATP6V1A | TIMM22 | KAT14 | SRSF8 | AP2A1 | DYNC1LI2	0.624986
CREG1 | MTMR12 | GSG1L | MTURN | EEF1B2 | CDC42EP4	0.625392
MRPL30 | RAI1 | LAMTOR3 | RPL22L1 | BCLAF1 | ARID5B	0.625565
HR | FGD1 | PRPH2 | FAM3A | SNORA33 | NAGA	0.625733
GTF2F2 | GLIS1 | OSTF1 | HABP4 | NPC2 | LHPP	0.625774
PIK3R6 | CLTA | PEX14 | ABHD4 | PALD1 | TMEM94	0.625924
POLDIP2 | SMARCB1 | CFAP36 | LONP2 | PFDN4 | BCL9L	0.625979
SSR2 | MEPCE | UBL7 | PPID | ZADH2 | PLPP1	0.626005
CEP170B | TAX1BP1 | DUSP4 | PPFIA1 | EDF1 | DDX39B	0.626113
ODC1 | GCN1 | OSER1-DT | H3C6 | TTLL12 | TEX2	0.626126
SNAI2 | NUDC | RNU4-2 | PNISR | RPL9 | MOB3A	0.626131
SLC12A4 | LINC00589 | C11orf58 | TAFA5 | PTN | SF3B4	0.62627
MMADHC | CEP170B | AKT3 | BATF2 | HIPK3 | SYS1	0.6264
CTNND1 | NAPB | MRPS2 | HSPB2 | EIF3A | HNRNPU	0.626404
DDX54 | TRAPPC9 | USP22 | MUL1 | SV2A | MAP1LC3B	0.62668
RPS7 | ELOVL4 | LRRC61 | DAPK1 | GSG1L | PIH1D1	0.626997
ATP5PB | GRSF1 | ATMIN | SRSF5 | CDC42 | MOCS1	0.627189
NDST1 | EHBP1L1 | SSR2 | RPF2 | SPPL3 | RDH12	0.627227
B3GAT3 | PARVB | CLIP2 | CHIT1 | SELENOK | MGAT4B	0.627267
SUCLG2 | HNRNPR | PEF1 | GOPC | PLP1 | PYGO2	0.627307
RUSF1 | DIAPH1 | SNX12 | CIAO2B | MMP15 | CYP26B1	0.627848
IMPACT | SLC1A7 | MRGPRX3 | CDYL | NFKBIE | BCL2	0.628079
RANGAP1 | CD47 | TMEM245 | HSPD1 | EXOSC10 | USP10	0.628129
CASC3 | PRELP | ZCCHC24 | ATP1A1 | ZNF524 | LLGL1	0.628442
WBP11 | PFKM | NGFR | PCIF1 | SFRP2 | NUDC	0.628636
AOC2 | MEGF8 | MGAT4B | RNU4-2 | VPS9D1-AS1 | SRSF5	0.628676
MEN1 | RAB3GAP1 | MINCR | NUBP2 | TRMT10C | PLS3	0.628732
SRPX | SLC43A1 | MTA2 | PHLPP1 | HACD3 | SF3B6	0.628811
RAB4A | NAGA | STAT5B | SETD3 | NRN1 | PPP1R16A	0.628876
SELENBP1 | MTCO2P22 | TMEM98 | DUSP4 | BORCS7 | TMEM26	0.628992
MAX | MZT2B | RPL6P27 | DCAF16 | NT5DC2 | KLHL9	0.629083
THRAP3 | OAZ1 | EBP | SERPINF1 | BAG3 | HDDC2	0.629113
TMEM258 | TPT1 | LONP2 | RPL9 | ISLR | RPS7P1	0.629123
MED16 | HSPB2 | LIMD1 | TBCA | MTMR2 | NCOR2	0.629345
UTP3 | NR4A3 | BZW2 | SYS1 | MINK1 | ARGLU1	0.629462
SURF1 | PIK3R6 | SEL1L | PYGO2 | DHPS | UTP4	0.629511
CHMP7 | PFKM | RASSF3 | MED24 | BTG2 | AMPD2	0.629583
PCM1 | GNG3 | RRP1B | COPS4 | ZNF358 | RBL2	0.630219
RPS6KA4 | TAPBP | WBP11 | NRL | OGT | RFC1	0.630353
JUN | APEX1 | SNHG3 | ARHGAP39 | GIT1 | PDE6B	0.630371
FHL1 | RPL23AP42 | DECR2 | PDLIM3 | HNRNPUL2 | LRRC61	0.63055
FAIM2 | ALX1 | OCA2 | EIF4H | EIF3A | SYNGR1	0.63078
ANO2 | TBC1D14 | LTBP3 | SLC35E2B | NAT14 | FAM210B	0.630836
AP2A1 | SHMT2 | DDX39B | PIP4K2C | TAB1 | MOSPD1	0.630877
PAXX | ARL6IP5 | COX15 | RXRG | NDUFC1 | MAPK14	0.631182
UBQLN1 | MRPL49 | ATP5MG | RHPN1 | PGRMC2 | MMP17	0.631302
UFSP2 | SEC24C | SYNPO | CRYZ | RBL2 | GAL	0.631563
ARR3 | PRPF8 | HTT | GNL2 | SPCS1 | GNB3	0.631706
RASD1 | POLR2G | PI4KB | SYF2 | F10 | NFKBIB	0.631738
IFRD1 | DDX54 | GPS1 | RAB14 | ARSD | DCTN6	0.631972
CH17-340M24.3 | SRGN | BSG | DOHH | TAX1BP1 | MRPS2	0.631995
PTGES3 | CHMP3 | ZKSCAN1 | PRMT7 | STARD10 | CBX4	0.632002
DCTN1 | NCOA4 | GOT2 | FAM89B | RNF187 | DDX50	0.632064
PTBP1 | PARVB | TRPM1 | PLCB2 | TRAF3IP2 | OSTF1	0.632197
SNAI2 | CBX3P7 | UBQLN1 | IPO13 | STXBP1 | HSPB2	0.632378
LRRC4B | PLPP1 | ATP6V0A1 | LIN7A | KLHDC8B | BIRC2	0.632402
RTF2 | PDGFB | CXorf56 | RRAGA | C6orf89 | CNIH1	0.632513
SMC6 | PHF10 | H2AC8 | IFIT1 | TAB2 | NAV2	0.632534
ETFA | UAP1L1 | KLF9 | BCL2L2 | VPS4A | PSME3IP1	0.632695
FDXR | RANBP9 | CDK16 | PCDHGB5 | RPL27 | IDI1	0.6327
MKRN1 | WDR5 | SNAI2 | EIF6 | HAUS4 | LSM1	0.632828
BABAM2 | KLF5 | THAP9-AS1 | GOT2 | ITPRID2 | FAIM2	0.632973
AKR7A2 | AMD1 | H2BC21 | SBF1 | NCAPH2 | SNORA73B	0.633195
PPFIA1 | GLG1 | PDE6A | PRPH2 | IVNS1ABP | UFL1	0.633245
MTIF2 | DUT | RNF19B | ABCC11 | CPN1 | SUCLA2	0.63328
REPIN1 | SEC24B | BCL2L2 | TECR | TRAPPC3 | RFC1	0.633543
TRAF3IP2 | PRMT1 | PARP1 | MYG1 | PPTC7 | SPTAN1	0.63424
MTCO2P22 | TWF1 | UBE2D3 | DNAJA2 | THAP4 | POLR2G	0.63426
HPS4 | SPPL3 | TCP1 | GGT5 | SOD3 | GABARAPL2	0.634289
CPSF6 | MIR621 | THAP4 | RANBP2 | TPRN | PLCB2	0.634332
PYGL | TMEM109 | VWF | RWDD1 | UBAP1 | TGM2	0.634427
SLC35B2 | DNAJB9 | LTBP3 | TMEM181 | LYAR | TMPRSS13	0.634448
SOD3 | PRPF40A | ANKRA2 | CEP170B | KDSR | CH17-340M24.3	0.634458
CPAMD8 | SNTA1 | LSR | FBXO9 | GMPR | PLP1	0.634706
RBL2 | SPOCK2 | PLEC | HNRNPR | MARCHF6 | CDK16	0.634717
TSTD1 | MZT2B | MTG2 | IGFBP5 | NOC2L | SLC17A7	0.635235
ARFIP1 | ZRANB2 | RPL36AL | SLC3A2 | KDM4A | PRPH2	0.635678
FOXN3-AS1 | CLIC1 | PFDN4 | TCTN3 | TPM2 | SYNCRIP	0.635776
KDSR | FAM222B | TMEM30A | SMARCD2 | PROM1 | GTF2F2	0.636139
PADI2 | PIK3CD-AS2 | DUSP4 | DOHH | IER3 | RHOBTB3	0.636212
MYO18A | RTP4 | CFDP1 | ZNF24 | VEZF1 | PPM1H	0.636341
Y_RNA | PTEN | ENO2 | ZBED5-AS1 | SLC40A1 | CAPN1	0.636387
TUBGCP2 | MTCO3P12 | AL161787.1 | HSBP1 | DNAJB4 | SERBP1	0.636432
PLD3 | SLC35C2 | HDAC7 | CAMK2N1 | ZBTB45 | MTND4P12	0.636547
SSR1 | TAB1 | SULT1C2 | TRIM4 | SLC38A10 | SRSF8	0.636613
GPSM3 | CERS4 | PNISR | MYL9 | CDKN1B | EGR1	0.636769
CETP | NRBP2 | TARDBP | MED16 | PLCH2 | LSR	0.636896
RPL28 | ACAT1 | GSG1L | SLC16A4 | ATG4B | RNU4-2	0.636903
ZYX | PAMR1 | PCBP1 | ARL6IP5 | MTCO2P12 | RGR	0.637202
SNRPE | PAK2 | EBP | CLTA | RHOBTB3 | RRAS	0.637211
SLC25A39 | CD248 | HNRNPK | RGCC | HNRNPU | COG1	0.637222
CYBRD1 | GNG12 | KCNB1 | RWDD1 | WAC | TP53	0.637251
XG | VPS4B | KIF1C | MRPL33 | PCGF3 | RABGGTB	0.637439
MELTF | RPL19 | SREBF2 | CAMLG | NDUFC1 | ISYNA1	0.637758
NOL3 | GMPR | MRGPRX3 | RSL1D1 | YEATS4 | RTL6	0.637806
FAT1 | NOSIP | PFDN5 | HBB | CD55 | GAL	0.637964
MTSS2 | PKIG | IFI27L2 | RBBP4 | CDKN1B | DAPK1	0.638131
DKC1 | TRMT1 | TP53TG1 | TCN2 | TBCA | BORCS7	0.638265
MAX | TMEM98 | ATP1A1 | ATP5MG | DAZAP2 | SLC1A3	0.638345
CRTC2 | SELENOP | RPL28 | OLFML3 | DEK | FZD9	0.638897
PIGQ | PNMA3 | CUL4B | RRAGA | UBQLN2 | PDCD11	0.639129
WDR5 | SLC27A1 | FAM234A | JMJD8 | C16orf89 | RCAN2	0.639628
RAB14 | PPT1 | EXOSC5 | PTOV1 | HR | ERP29	0.639833
MOCS1 | LINC02381 | RPS21 | SLC17A7 | NPDC1 | PARVB	0.639863
MIF4GD | FNBP4 | VEGFB | KAT2A | APMAP | RBM12	0.639942
CDK16 | TAF10 | UTP4 | SGCE | CDKN1B | PCGF3	0.640048
XRCC1 | ATP1A3 | SOX4 | MTCYBP18 | CTNNA1 | UCKL1	0.640122
HNRNPA0 | PPDPF | HNRNPA3 | NRBP2 | GEMIN8 | TIMM10B	0.640146
DENND2A | HSPB1P1 | FLOT1 | CLCN3 | PSMB2 | SNX3	0.640254
KCNB1 | TMEM26 | CCT4 | PIP5K1C | EGR1 | PDLIM3	0.64031
SYAP1 | NRBP2 | GLCE | VWF | MTND4P12 | AK3	0.640327
ARID5B | PRPF4B | AL031600.1 | OCIAD2 | VMO1 | TSR3	0.640471
RUFY1 | FAM234A | TSN | COA7 | DCTD | XPO7	0.640493
SARS1 | TUBGCP2 | RANGAP1 | H4C9 | MYG1 | MALAT1	0.640573
DOHH | FRG1 | HPF1 | SLTM | JAZF1 | RRP36	0.640578
ST6GALNAC2 | FBLN5 | RPL28 | CADM4 | EIF4H | WDR18	0.640594
VAT1L | EMD | PIP4K2C | ENOPH1 | PCDHGB5 | DDX49	0.64075
PPTC7 | FNBP4 | DNAJB9 | PLS3 | BZW2 | HSCB	0.640767
SETD3 | CDK16 | BOD1 | MTND4P12 | DIAPH1 | MKRN1	0.640845
EBNA1BP2 | UBE4B | CD40 | ECPAS | GDI1 | MT1X	0.641431
WDR45B | SAMD11 | TAFA5 | BCKDK | HSPB2 | DUT	0.641483
ZNF22 | MYL9 | MEGF9 | ACO2 | BRMS1 | AL031600.1	0.641489
OAS3 | TOE1 | KIAA2013 | RPS7P1 | MMP17 | ACTR1B	0.641841
AK2 | ILF3 | IPO5 | RUFY1 | RAB14 | NRBP2	0.641924
CLCN3 | IMPDH1 | MCFD2 | TMEM14B | MCRIP1 | REPIN1	0.64221
SMIM20 | ABHD17B | HOMER3 | ATP5PB | GABBR1 | ACTN4	0.642403
MBOAT1 | RPTOR | C14orf132 | MTCYBP18 | FUZ | AK3	0.642582
HDDC2 | DCTN1 | BMF | RRP1B | ATP6V0D1 | RBM12	0.642733
PPP1R16A | TERF2IP | UBE4B | ISYNA1 | SLC38A10 | NFYA	0.642788
SPATC1L | OSER1-DT | H2BC21 | DPH2 | PLS3 | ALDOC	0.642903
PLP1 | SEC24B | MTSS2 | ILF3 | SAT1 | PNMA3	0.643009
WDR5 | MYH10 | SUCLA2 | FUCA1 | BAIAP2 | SNRPE	0.643219
SLC38A1 | BCL2 | ABHD14A | TMEM245 | INA | PLPP1	0.643384
FAM189B | APMAP | COPB2 | SELENBP1 | CDT1 | NSDHL	0.643672
MXD4 | CYTL1 | ZFAND5 | MOCS1 | FH | CTR9	0.643949
GMPR | DLG4 | NSDHL | SELENOT | DEF8 | PRELP	0.643959
OSER1-DT | B3GAT3 | HIPK3 | TMEM268 | RTP4 | PPT1	0.644484
DNAJA2 | ALDOC | BTBD2 | FGD1 | ATP6V0A4 | TESC	0.644572
CTR9 | PYCR1 | PARP1 | ARID1B | EDF1 | RBM14	0.644813
SRPK1 | NSDHL | WDR45B | RCAN2 | CDC42EP5 | ARR3	0.644917
RPL3P4 | ACTR1B | PEX11B | OSTM1 | FAM174A | MIR211	0.644968
ENO2 | CCDC85B | B3GALT6 | C19orf54 | SOX6 | DNM1L	0.645015
ZCCHC17 | COX4I1 | MTG2 | MED24 | XRN2 | NRBP2	0.645128
MCM3 | SLC25A5 | YRDC | DNAJB9 | GLS | FLOT1	0.645218
UPF2 | CFAP36 | PPP1R15A | SNORA73B | RNASE1 | TACC1	0.64526
AL591895.1 | SPTLC1 | ATMIN | RFXANK | ADPGK | AL031600.1	0.645342
SRP68 | THAP9-AS1 | PPP6R1 | GALT | CDK5R2 | CD46	0.645506
MRPL2 | PNPLA6 | FH | NXF1 | SLC39A6 | GFM2	0.645624
UBAC1 | RNF146 | GLIS1 | CPN1 | FAM222B | RTF2	0.645941
CPQ | PLPP1 | TRPM1 | MAT2A | SRPX | DLG4	0.646342
ILVBL | PCDH7 | RDH12 | PFKM | NDUFS5 | VPS9D1-AS1	0.646456
EBF4 | C14orf132 | APOBEC3C | SYF2 | ATP6V1D | ARMC6	0.646914
FAM89B | GLCE | ELOF1 | PCYOX1 | MOB3B | FBXO2	0.646935
HNRNPA0 | CD47 | ARL8A | PLEC | SNX3 | SNAI2	0.64714
ASNSD1 | MED25 | GPSM3 | C7orf26 | DENND2A | Y_RNA	0.647484
BTBD3 | MIIP | MRPS27 | B3GALT6 | SFPQ | HPDL	0.647497
ERF | SLC38A10 | PARVB | MAFF | MYO1C | ETS1	0.64771
COPB2 | HNRNPA0 | CYTL1 | MEGF9 | PIEZO1 | PPID	0.647971
DPYSL3 | HMOX2 | TMEM258 | ATAD3A | ATP1A1 | CARM1	0.648813
TBC1D10B | FMNL2 | PLCB4 | PAFAH1B3 | LDHA | SBF1	0.648939
TRAF4 | FAM107A | LZTS1 | SNCG | DRAP1 | ATP5F1C	0.649267
FNBP4 | PAFAH1B3 | MTCYBP18 | RPS6KA4 | KLF6 | SDHAF4	0.649659
CNN3 | SNRPF | MRPL2 | LINC00589 | MRPL18 | ASAH1	0.649952
CRTC2 | TUG1 | PDE6A | HINT1 | ITPRID2 | NAE1	0.650054
CHURC1 | CFDP1 | DPH2 | RHPN1 | NPRL3 | LRATD2	0.650101
TMEM201 | PNRC2 | CCNL2 | C20orf27 | CEND1 | SERPINB1	0.650133
GTF2H1 | SIAH1 | GEMIN8 | SGF29 | GAS7 | GFM2	0.650564
RNF13 | CD164 | PTPRF | TAF1D | SSH3 | SON	0.650604
CDK16 | BOLA1 | SPTLC1 | GPR137B | AL161787.1 | TF	0.65063
SBDS | PCIF1 | DSG2 | SLC25A3 | C18orf21 | INTS5	0.650638
PHF2 | PRKAG1 | RAB38 | ARGLU1 | HSPA2 | RANBP2	0.650863
HHLA3 | SRP68 | HABP4 | DOCK7 | TCEAL4 | SPPL3	0.651129
PDE1B | RHOG | WDR26 | RPL36AL | RNF11 | RPS26	0.65133
RANGAP1 | SLC25A39 | CP | SRRM1 | DEF6 | LAMC3	0.651511
KLF5 | GPS1 | ACP1 | LUC7L3 | RPL23AP42 | CIC	0.65201
NUBP2 | ZBED5-AS1 | NEFH | MMP17 | DHX32 | EFEMP1	0.652031
PTBP1 | LRRC45 | DDX28 | UXT | CAMK2N1 | SMPD4BP	0.652158
UBXN6 | EPB41L3 | SLC12A7 | FRG1BP | KRTCAP3 | YRDC	0.652359
GLE1 | RPS27AP16 | DYRK1A | LINC01443 | SET | MTND4P12	0.652572
PARN | BLOC1S3 | NUP133 | TSSC4 | SLC1A7 | PODXL	0.652765
APLP1 | GTF3C5 | TSPYL4 | H4C9 | LTBP3 | GBF1	0.652879
SRP68 | RNASE1 | DSG2 | VWF | RDH12 | SMARCD2	0.653087
YPEL5 | CDC42BPB | EIF4EBP1 | NPDC1 | ABHD17B | INA	0.653287
COG1 | CDC42EP5 | MAPK14 | HNRNPA3 | MCF2L | PAXX	0.653436
HHLA3 | LUC7L | TNFAIP1 | ZKSCAN1 | MTMR12 | PAK1IP1	0.653474
ARHGAP23 | PAFAH1B3 | SEC24C | MAPKAPK2 | NIFK | ST6GALNAC2	0.653685
SNX17 | PPT1 | KLF9 | MAN2A2 | COG1 | MTCO2P12	0.65485
SARS1 | PI4KA | FBXO44 | TSTD1 | SNORA33 | DAZAP2	0.655103
SH3GL1 | RNF187 | PARN | FANCL | SEC24B | DDX28	0.655146
AEBP1 | CD81 | PARP1 | SEL1L | GDI2 | WFDC1	0.655476
LRP10 | USP33 | CTHRC1 | PTBP1 | SECISBP2L | OSBPL8	0.655638
SAT1 | PIP4K2C | APMAP | ARGLU1 | VPS4A | NAT14	0.65574
HSPB1P1 | SYDE1 | TMEM181 | SLC27A1 | CKB | UTP3	0.655919
DIAPH1 | PRPF8 | RHOBTB3 | MFSD12 | LYAR | ITGAV	0.656659
FXR2 | VARS1 | LHPP | HNRNPH2 | METAP2 | SART1	0.657051
CEP20 | PEX16 | CREB3L2 | CARM1 | GNG5 | SNAP29	0.657526
DPH2 | CIAO2B | RPF2 | CERS4 | FBXO9 | MRPL33	0.65765
RWDD1 | UTP14A | SLC27A1 | RCC1 | KIF1C | AKR7A2	0.65771
SEC24B | NR4A1 | SART1 | YIPF1 | SYDE1 | OSBPL9	0.657873
PKDCC | FUNDC1 | RPL23AP42 | PHLDA3 | MOAP1 | PRPS1	0.65801
PRDX1 | ALX1 | MUL1 | PIP4K2C | MYH10 | CHURC1	0.658216
TCP1 | LDLRAP1 | C1orf122 | YPEL5 | ZNF266 | MPND	0.658273
DDX50 | MOAP1 | AGRN | ABL1 | FAM3A | OAS3	0.658276
SELENOK | CGGBP1 | ZNF266 | AP2A1 | SURF1 | IDI1	0.658284
LYPLA2 | TMEM268 | CNOT8 | TRIAP1 | HR | TTYH2	0.658328
NOSTRIN | ANAPC5 | ZBED5-AS1 | SEC23B | NEDD4L | PLEKHA4	0.65845
SLK | HSPD1 | SNTA1 | KLF5 | NCOR2 | DDX54	0.658526
KLF5 | LITAF | RCN3 | MYG1 | CMPK1 | GDI2	0.658541
PUM2 | SEC24C | POLR3D | SLC1A3 | GCN1 | ATP6V1A	0.658568
TBC1D22A | CREG1 | RALGDS | ARHGAP39 | ARAF | CCDC43	0.65887
CYBRD1 | ALAD | WDR91 | MEPCE | E2F3 | CLIP2	0.659297
SND1 | DNER | SWAP70 | CH17-340M24.3 | CTHRC1 | RBP1	0.659391
PTN | EXOC1 | GATAD2A | MFN2 | NANOS1 | NT5DC2	0.659457
MAT2B | SLC25A25 | MIF4GD | ARL8A | PFDN1 | RPF2	0.659499
TRMT10C | ADPGK | GLE1 | TDRD3 | ZCCHC24 | NR2E1	0.659658
DUSP4 | CDC42 | PAK2 | NRBP1 | PPP1R8 | FUS	0.659789
HCAR1 | AL590867.2 | TMEM201 | RAB3A | BANF1 | IL17D	0.65982
AIP | KAT2A | AAMP | TUG1 | STX10 | PFDN5	0.65998
BBC3 | FLYWCH1 | COX15 | PCMT1 | SNHG12 | SLC9A3-AS1	0.660394
PPP1R15A | OSER1-DT | SLC17A7 | ARFIP1 | NOSTRIN | PNISR	0.660407
C7orf26 | SPOUT1 | PMPCA | GNB1 | FMNL2 | RGR	0.660813
PARP1 | RPL7L1 | YEATS4 | CCDC106 | UBAP1 | SYS1	0.661023
COPS4 | H4C8 | ARHGAP1 | RTRAF | RPS27AP16 | ARL6IP5	0.661318
GRSF1 | PFDN5 | NAT8L | RPL18AP3 | PLEKHO2 | CCT4	0.661499
TOMM20 | SELENON | IRX6 | HABP4 | ILVBL | JADE2	0.66266
NRL | GPR150 | ARL8A | GNG5 | GOLGA8A | SMIM20	0.662993
ETV4 | PFDN4 | DNM1L | SNX12 | BAG3 | YPEL5	0.66318
TMEM30A | NUDCD3 | IPO7 | COPZ2 | ATP5F1C | MMP17	0.663614
SNTA1 | PPP6R1 | PTP4A1 | PPIL4 | NUB1 | RIPOR1	0.663639
RPL4 | ISLR | DIAPH1 | RWDD1 | FAM20B | EIF5	0.663712
NPM1 | TACC1 | C6orf89 | AARS1 | PITRM1 | HABP4	0.663808
SMYD2 | PRELP | PIM3 | AL512329.2 | CPT1A | FAM222B	0.663882
SDHAF4 | DUT | RPL35P5 | ARHGDIA | SWAP70 | NOMO1	0.664115
RDH12 | SYS1 | FAM222B | BNIP3L | POLDIP2 | ELP5	0.665419
THAP4 | PIEZO1 | ZKSCAN1 | NOC2L | UBE2L6 | RHPN1	0.665424
TANGO2 | FMNL2 | C15orf39 | CPQ | SNTA1 | TNFAIP1	0.665462
MED16 | USP7 | CMBL | TSTD1 | SEC62 | ALKBH3	0.665753
TMEM94 | CDC42EP5 | ZKSCAN1 | DEF6 | ARSI | MTMR12	0.665768
VWA1 | PAK1IP1 | RN7SL2 | TDRD7 | RWDD1 | ATP6V1A	0.666537
ARID5B | SWAP70 | TGIF1 | SNX5 | DCTN2 | ZNF22	0.666904
RASD1 | RABL6 | ZNF414 | UBE4B | CCDC85B | NAGA	0.66696
G6PD | ZNF266 | PLEKHJ1 | TSN | SUCLA2 | COPZ2	0.667521
SWAP70 | MBD3 | MRPS27 | DHX9 | TTR | WDR81	0.667755
TNFRSF10B | NIFK | SLC17A7 | FAT1 | STK24 | FAM222B	0.667788
NSFL1C | PLCB4 | SMIM20 | C19orf54 | NAE1 | RNF14	0.667937
SELENOT | RPL13AP20 | HR | RPL23AP42 | SLC40A1 | FTSJ3	0.667957
NR2E1 | EXOSC5 | CCDC106 | PNMA3 | ALDH7A1 | GFM2	0.668051
TMOD1 | DSTN | NAPA | BIRC2 | AKT1 | CHMP5	0.668416
RBM42 | GCN1 | NEFH | SGF29 | DDOST | PCBP1	0.668542
HNRNPU | ATP6V0C | FAM210B | ERG28 | SEC24B | TPRN	0.668572
PDCD6IP | BABAM2 | AL161787.1 | KDM4A | BECN1 | TUBB2B	0.668773
RBM18 | RCC1 | EFEMP1 | TMEM14A | BIRC2 | BTBD2	0.668886
NBDY | CREG1 | CREB3L2 | FEM1B | HBB | MEGF9	0.669047
LRP11 | UFL1 | PHF2 | ZNF787 | NCK2 | DEDD2	0.669291
DYNLRB1 | LIMD1 | EEF1B2 | USP22 | SERTAD1 | RANBP9	0.669925
TMEM94 | GIT1 | TBC1D14 | PLBD1 | GTF2F2 | NUCKS1	0.549957
NRM | XPO7 | SPG21 | SBDS | DUSP6 | ZNF787	0.65651
DCTN2 | HMGN4 | OGA | RALGDS | TAF13 | AVPI1	0.613483
GAPDHP1 | PLS3 | DDX21 | MAP4K4 | HSPA8 | B3GAT3	0.57052
CDHR1 | ANKRA2 | SLC16A4 | ZCCHC17 | MIR570 | HNRNPA3	0.650815
USO1 | MTFR1L | STK24 | PES1 | TGFBR1 | MYO10	0.634187
HNRNPC | CTNNA1 | OAS3 | TOMM20 | VPS39 | TUBA1B	0.582988
PPFIA1 | ATP6V0A4 | SLC17A7 | RCC1 | BET1L | PEMT	0.658718
FRG1BP | SLC35E2B | NAE1 | POLD2 | MELTF | ANAPC16	0.616071
TSN | SEC11A | TECPR2 | PHLPP1 | RPF2 | RAI1	0.598802
NR2F6 | RN7SL2 | HNRNPH2 | IL17D | CMTR1 | TLN1	0.624813
ATG4C | FKBP8 | GOT2 | PHF2 | LIMD1 | YIPF1	0.600637
LINC00589 | MTRNR2L1 | NRN1 | ARL6IP1 | IMPDH1 | ARF5	0.572092
CLTA | RNF19B | LUC7L3 | ZDHHC4 | SLC25A39 | GDI2	0.661678
GATD1 | UBQLN2 | SPIN1 | SLTM | LDHB | RPS7	0.629649
ISLR | PFDN4 | ZNF664 | PEX16 | MCRIP1 | CADM3	0.657306
NR4A1 | UTP4 | MT-TC | BRD8 | PNMA8A | FKBP8	0.536458
SLC1A3 | LUC7L | TMEM59 | AL161787.1 | CD248 | UNC45A	0.559738
MZT2A | DIAPH1 | CAMLG | CHIT1 | CFDP1 | HNRNPK	0.608808
CHURC1 | CPN1 | DPYSL4 | HDAC7 | PFDN5 | EVC	0.615878
MFN2 | AGRN | NCOR2 | SUCLG2 | BCL7C | RPIA	0.656026
SLC3A2 | MKRN1 | FAM89A | TERF2IP | DMAP1 | EIF4H	0.575662
RABL6 | REXO2 | ZBED5-AS1 | PLP1 | SLC39A6 | RALGDS	0.607033
BLMH | PPDPF | POLE3 | RPS23P8 | PGAP2 | TRAF3IP2	0.650078
ZNF703 | PUM1 | SRRM1 | TRIT1 | PARP1 | ZFAND1	0.655948
MAP3K5 | MRPS9 | LYPLA2 | RAB9A | CLCN3 | MID1IP1	0.557262
PNPLA6 | EIF4H | MRPL47 | PARP1 | UCK1 | NUB1	0.584331
POLRMT | PRMT2 | DHX9 | NDUFC1 | RNU4-2 | DUSP1	0.60068
NAGA | BMP4 | PNISR | VEGFB | CES2 | LBH	0.542945
SNCG | MAZ | DDIT4 | YBX3 | SWAP70 | TBCC	0.61921
STK24 | RNF146 | OAZ1 | FH | RSRP1 | C14orf132	0.642723
TYR | DPH5 | TBC1D4 | ACP1 | METTL7A | HSPB2	0.644887
ERCC1 | RIC8A | DAZAP2 | GRHPR | CCT4 | RPL39P3	0.522548
PARD6G | ILF3 | SYF2 | MRPL3 | SNRPE | EIF3K	0.651866
FAIM2 | GGT5 | RPS7 | RPL28 | KEAP1 | BPTF	0.581962
PPM1G | ZMIZ1 | KCTD20 | ENO1 | HMG20A | EIF3A	0.595714
TRADD | SERINC2 | ATP5F1C | MT1G | LRRN4CL | AAMP	0.654905
PLBD1 | CRAT | MAP4K4 | SLC38A10 | MRPS27 | GSK3A	0.622926
ACAT1 | DTX3 | NPC2 | ACO2 | IFIT3 | TRAPPC3	0.621689
APOC1 | SKA2 | MRPS27 | PARN | MEF2C | TBCD	0.583847
SLC3A2 | SLC25A25 | RNF20 | ZYX | DLGAP4 | INTS5	0.599014
EBF4 | VAT1L | ZNHIT2 | TXLNA | SAV1 | TAB1	0.593203
TEF | TAF13 | RHPN1 | PACSIN2 | PIGA | STAC2	0.668539
GSG1L | SNRPN | ZCCHC9 | SLC19A2 | PLOD1 | HNRNPDL	0.602503
NTAQ1 | XPO7 | NUB1 | MRPS9 | KYAT3 | PIP5K1C	0.553147
MRPL2 | ZFAND2B | SUCLG1 | FAM89A | KCTD20 | VPS26B	0.544203
PKP1 | EMILIN1 | MFAP1 | PAX3 | MRPL2 | TMEM245	0.619702
PDGFB | PCMT1 | MOB3A | TUBB2B | NFKBIB | AP2A1	0.548062
IDH1 | PRKAG1 | DAPK3 | DYNC1LI2 | DBNDD1 | FBXO9	0.540513
GPBP1L1 | OGA | RAB20 | ANKRA2 | UTP14A | TSSC4	0.586464
KDM4A | PPP2R1A | PRPF8 | MYO18A | PHLPP1 | GAS7	0.626031
ERCC1 | RAB24 | DCAF16 | GPBP1L1 | HNRNPF | RBBP7	0.617682
PHLDA3 | ELP5 | CDK5R2 | USO1 | MARCHF6 | CHMP1A	0.607345
MFGE8 | PLEC | AKAP12 | COG1 | UNG | SCARB2	0.601883
PRPF6 | JMJD8 | RNF40 | ZBTB45 | BAG3 | PNMA8A	0.56256
COLGALT1 | IMPACT | IMPDH1 | G6PD | GFM2 | SKA2	0.5538
PIH1D1 | PEMT | PLCH2 | RPS6KA3 | DECR2 | ATG4B	0.650161
CCNL2 | TGFBR1 | CEP170B | CYFIP1 | ESRRA | ZNF266	0.602448
MTCYBP18 | STAC2 | COX15 | GLG1 | UNC45A | MRPL47	0.63226
HDAC7 | DSP | RPL10P9 | IVD | HSPBP1 | ETFA	0.634288
STAC2 | USP33 | DSG2 | TNFRSF10B | LIMK1 | BANF1	0.661311
RGCC | AGRN | ABCG1 | PAFAH1B3 | SLC12A4 | PLK2	0.653498
PGAP2 | PLS3 | CCNG1 | CYB5R1 | MTRNR2L1 | NAE1	0.548476
BLOC1S3 | NUTF2 | COA7 | POLR2B | LTBP3 | BTG2	0.59206
KPNA6 | RBBP4 | DENND2A | RPS26 | PKP1 | ILVBL	0.633966
MYBBP1A | SPOUT1 | DHPS | RNASE1 | MT1G | TSSC4	0.604313
RNASE1 | WDR45B | LRRN4CL | INTS5 | PIP5K1A | SV2A	0.628077
MTCO1P12 | CANT1 | OPTN | SERPINB1 | SSRP1 | CHPF	0.556908
FAM160B2 | ELOA | CALM3 | MRFAP1L1 | EIF1AX | FHL1	0.502488
MIRLET7D | POLD2 | AOC2 | SSR1 | PADI2 | SLC38A3	0.517946
KPNA4 | AEBP1 | MOB3B | TMEM258 | NAT14 | ATG4B	0.667042
E2F4 | TARDBP | TDRD7 | PEX16 | RAI1 | TTYH2	0.634923
SLC16A4 | TECR | KIF1C | PTMA | HAGLR | RPF1	0.610129
TAB1 | ZNF524 | SLC12A4 | H2BC12 | LRP11 | PFDN5	0.586694
GRHPR | ZMIZ2 | MFGE8 | PLXNB2 | SLC39A6 | FDXR	0.645706
TBCD | IGF1R | HACD3 | EIF6 | SLC43A1 | OPTN	0.615388
KYAT3 | IPO13 | SLC27A1 | RAB4A | MT1X | TPM2	0.564164
AP2A1 | IFIT1 | AMD1 | LYAR | CNN3 | RAP2B	0.639344
SYS1 | MARCHF6 | TMEM30A | AL161787.1 | CHIT1 | SFRP2	0.624671
SARAF | SMYD2 | BIRC2 | CBX4 | FN3K | PRDX2	0.52864
KLF5 | BCL7C | DUSP4 | EFCAB14 | SLC9A1 | CASC3	0.500102
ZKSCAN1 | PPT1 | PEMT | ATP2B4 | RNH1 | SFT2D1	0.628927
PLCD3 | RAB11FIP5 | CAND1 | FXR2 | FAT1 | MIRLET7D	0.637147
PLK2 | PSMF1 | SLC38A3 | NOL3 | BCL7C | TCTA	0.572502
CHMP5 | KLF5 | DDX42 | ACTN4 | TBC1D2B | LTV1	0.501643
GPRC5B | RNU4-2 | SPPL3 | PLCB2 | CNOT8 | SMARCA1	0.640962
RPS28P7 | MRFAP1L1 | KDSR | FLNA | LANCL1 | PQBP1	0.648619
EMILIN1 | WDR74 | RAB1B | NGFR | CDC5L | CA11	0.663332
MELTF | DAPK3 | CCDC85B | CHIT1 | MTCO3P12 | SAT1	0.60791
SSR2 | ELOA | FAM234A | FUBP1 | CUEDC2 | COA7	0.655092
HNRNPDL | CAMK2N1 | CDC42 | POLDIP3 | KIAA1191 | AOC2	0.623706
PCMT1 | NEFH | STAU1 | HSPB2 | PAK1IP1 | PTGES3	0.553153
ARR3 | POLD2 | H3C6 | ATG4B | ATP6V0D1 | IFT52	0.609946
CFAP36 | GALT | NXF1 | TMEM117 | SRRM1 | NUDC	0.548068
CAMK2N1 | TRAPPC9 | MSH2 | BTBD2 | RTF2 | STK24	0.634618
DDOST | UQCRH | CNOT8 | DYNC1LI2 | SLK | SNRPE	0.600562
EIF3FP3 | SMARCB1 | TAX1BP1 | IRF4 | EBNA1BP2 | UBE2G2	0.603937
PTP4A1 | VWF | MFSD12 | FUBP1 | H4C9 | ERF	0.630302
TMEM159 | ROM1 | GBF1 | IPO5 | FKBP4 | TDRD7	0.570445
SLC38A3 | TMEM268 | UBQLN1 | PCDHGB5 | PES1 | WDFY1	0.63435
PLPP1 | SYAP1 | STYXL1 | IER2 | RAB14 | RSL1D1	0.654478
RFXANK | TGM2 | ZNF664 | DENND2A | KIF1A | AL161787.1	0.529969
RRBP1 | LRP5 | ALDOA | SV2A | RPS27AP16 | MOB3A	0.524931
ARID1B | ESRRA | E2F4 | MBOAT7 | TOM1 | ENO2	0.590472
SSU72 | OR7A5 | VDAC2P5 | AATF | HSPB2 | BRD8	0.597273
ARFGAP3 | IFIT2 | BX284668.4 | SELENON | TOP1MT | RBM18	0.521077
SLC19A2 | GLB1L | CBX3P7 | NR2C2AP | COPZ2 | RTRAF	0.597852
PPIL4 | RLBP1 | FLNA | IPO5 | PRMT2 | NGFR	0.537578
SMPD2 | DPYSL4 | GUCA1B | HDAC7 | CA11 | DMAC1	0.599334
INTS11 | RPL4 | NEDD4L | MEGF8 | CLCN3 | FTSJ3	0.625417
DPYSL3 | PRPF19 | MXRA8 | UGP2 | EXOC7 | SPTAN1	0.579215
PCM1 | AK2 | NUDT21 | MAN2B2 | FTSJ3 | SRP68	0.640649
CCNL2 | THAP4 | HDAC7 | HCAR1 | MFN2 | DAPK1	0.614427
DEGS1 | NANOS1 | RIPOR2 | SPOCK2 | BX284668.4 | HEBP1	0.527728
PRPF38B | OLFML3 | UBALD1 | KRTCAP3 | PIP5K1A | HINT1	0.667302
AATF | ITPRID2 | ZMIZ2 | UBQLN2 | MAN2B2 | TMEM268	0.618667
TGIF1 | MRPS9 | CHTF8 | TDRD7 | ABCC11 | FLJ20021	0.597883
CRAT | TIMM10B | RNF187 | SURF2 | MFSD12 | LRATD2	0.590778
KPNA6 | IGFBP6 | GPBP1L1 | SRPK1 | RTRAF | WDFY1	0.503289
H4C8 | MCF2L | HP1BP3 | SLC12A7 | SYNCRIP | TDP2	0.650111
KCTD20 | FKBP8 | MYH10 | DUSP1 | TUG1 | CADM4	0.571986
DCAKD | RNF14 | JAK1 | SEMA7A | MYO10 | MOGS	0.608937
PKIG | PCP2 | TRAF4 | SGF29 | ARSA | TMEM181	0.609656
TMEM59 | TRMT10C | FLJ20021 | BCL2 | RIPOR1 | BECN1	0.646689
FDXR | OAS3 | CGGBP1 | B3GAT3 | CPNE1 | DBNDD1	0.667179
RPF1 | MFSD12 | PRMT1 | SMARCA2 | ATP1A3 | EPHA2	0.667012
HMG20A | ABCB5 | RBCK1 | SPATA2 | SERPINB1 | PPP2R1A	0.654553
CHMP5 | BX284668.4 | RPL10P9 | EIF4H | CD164 | NCOR2	0.603636
KEAP1 | EFEMP1 | UBL3 | TESC | SLC17A7 | CLCN3	0.549637
ALX1 | BCL2 | ACADM | EEF1B2 | PTP4A1 | SEC62	0.623701
OSBPL8 | CLSTN1 | TUBB2A | H2BC21 | MXRA8 | NET1	0.597415
TECPR2 | RCC1 | MKNK2 | GTF3C1 | CPN1 | ALYREF	0.584135
SNHG12 | NR4A3 | RNF19B | ERCC1 | RNU4-2 | ACTN4	0.642154
KAT14 | VDAC2P5 | NUTF2 | PEMT | ROM1 | SLC25A25	0.607356
COPB2 | GOT2 | CREB3L2 | VPS26A | PRMT1 | MZT2A	0.657166
PAX3 | HMGN1 | LDLRAP1 | TECPR2 | AL671277.1 | TBC1D22A	0.591348
MRFAP1L1 | FZD9 | SYAP1 | ABCB5 | BUD31 | PCSK1N	0.624988
CARM1 | NOL6 | CUEDC2 | DNAJC5 | GLE1 | CHMP7	0.604783
OAS3 | LINC01443 | KIAA1191 | PATL1 | CEP170B | RIPK1	0.505156
ALKBH7 | MEPCE | SNX17 | KAT14 | SF3B4 | ZYX	0.647644
IRF4 | SCRIB | ABCA4 | AAMP | GTF2F2 | SLC19A2	0.618932
LDHA | HNRNPA3 | TOMM20 | VPS39 | RWDD1 | KDM4A	0.609519
GGT7 | H4C8 | BOK | NFYA | CADM4 | MLANA	0.601551
PCDHGB5 | GSG1L | CAPN1 | XPO7 | TMEM14B | EIF3FP3	0.502985
PLCB4 | RAB4A | CABLES1 | GLYR1 | COL9A2 | PNMA6A	0.60571
ARHGAP23 | BTBD2 | DDIT4 | SOD3 | VEZF1 | MAX	0.539208
TARBP1 | CH17-340M24.3 | RIOK1 | CTR9 | DNAJB2 | PAK4	0.648369
RPL9 | AEBP1 | CFDP1 | DCTN4 | EDF1 | DOCK7	0.660798
TSSC4 | ASCC2 | TNFAIP1 | TMEM26 | RCC1 | PRPH2	0.57813
HSPB6 | PYROXD2 | ATP6V1A | SMC6 | SSH3 | C16orf89	0.534091
ATP6V0A1 | PLPBP | MIIP | F8A1 | BTBD3 | RAI1	0.576132
NRL | CA11 | IFRD1 | CHMP3 | PRDX2 | VPS35	0.602604
MT1X | SNCG | YTHDC1 | ZFYVE27 | DUSP6 | FBLN5	0.504012
PNMA8A | PIGA | SNAI2 | CMPK1 | INTS9 | MMADHC	0.641033
ZNF787 | MTATP6P1 | LUC7L | BTG2 | HSPA8 | SYS1	0.626143
MRTO4 | GGCT | LHPP | STAT2 | ITGAV | MMP17	0.573708
FAT1 | THRAP3 | AVPI1 | IMPACT | LRRC61 | NAV2	0.637929
TESC | CLCN3 | CKB | NIFK | CEP170B | DCTN1	0.56286
GRWD1 | CCN2 | SLC12A4 | FOXN3-AS1 | CAMK2N1 | SREBF2	0.583407
POLD2 | CHTF8 | TECR | RNF40 | AMD1 | RWDD1	0.647858
PLEC | CIAO2B | GLS | FAM160B2 | DYRK1A | GSDME	0.632747
HRAS | REEP6 | ANXA6 | CCDC3 | SRSF8 | ATP6V0A4	0.552415
CP | SAV1 | HPS6 | GALT | MT-TC | GTF3C5	0.667564
NAXD | APEX1 | NEFH | RPL13AP20 | COPS4 | SMCR8	0.512264
INPP5K | PCIF1 | PSMD10 | GNG3 | FKBP8 | GDI2	0.648587
RHOG | RAB9A | COG1 | GPSM3 | BOD1 | ZNRD2	0.646994
IPO7 | NUB1 | MFGE8 | BIRC2 | GRSF1 | PLEKHA4	0.606123
CD47 | AP1S2 | AKT3 | FHL1 | ARRB1 | SSR2	0.648182
CPT1A | LBH | SARS1 | STAT5B | LUC7L3 | HEBP1	0.54376
ZFAND1 | IPO13 | IPO7 | SRP68 | GYS1 | FBLN5	0.565591
SLC25A3 | PIK3CB | FUOM | POLD2 | LSR | NR4A3	0.515884
GNL3 | REEP6 | ALDH7A1 | INTS11 | MFGE8 | SNRPC	0.570211
TAFA5 | PEX11B | NAPB | GNB2 | AK3 | KAT14	0.653178
FASN | KIF1C | PDE1B | GDI1 | INTS5 | POLDIP2	0.630205
TUBB2A | FAM8A1 | NRBP1 | DHPS | TP53TG1 | EIF6	0.559328
RCC1 | RANGAP1 | SSR1 | POLD2 | GBF1 | NET1	0.520544
SYNGR1 | PHF23 | PAXX | PTP4A1 | AK2 | LAMTOR1	0.569017
ITGAV | MT1G | LIMD1 | C6orf120 | RALGDS | PLCH2	0.647984
LRP11 | ANXA6 | UBLCP1 | GNG3 | B3GAT3 | TARBP1	0.593863
ITPRID2 | PRMT1 | GGT7 | LRRC4B | ISYNA1 | TPP1	0.625324
MRPL49 | POLR2G | COX4I1 | NINJ1 | SNCB | ARSD	0.568658
DPH2 | PLP2 | CEP20 | FAM222B | NR2F6 | XG	0.663535
C16orf89 | MFSD12 | WBP11 | GPRC5B | SREBF1 | MAD2L2	0.614165
CTDNEP1 | LYAR | KRT18 | MRFAP1L1 | TUBGCP2 | FUOM	0.668717
TP53TG1 | COPS4 | NEDD4L | TRIT1 | UBAP2L | MZT2A	0.588602
NR4A3 | BMF | NT5DC2 | TRIT1 | RRP1B | HAGLR	0.601017
CIAO2B | TCTN3 | ATP6AP1 | PCP2 | GYG1 | NGFR	0.624582
EI24 | TGFBR1 | NR2C2AP | MAFF | ACADM | LSR	0.632908
MALAT1 | TEF | DROSHA | INTS11 | OLFML3 | NUP98	0.607166
PPTC7 | ELOF1 | UTP14A | MAFF | ZNF266 | TUBA1C	0.63309
LATS2 | EIF3A | THUMPD1 | GSK3A | RPL35P5 | C1orf122	0.586591
ALKBH3 | PCP2 | SELENOP | MIR621 | ATP5MG | PLBD1	0.63504
SLC39A6 | MZT2A | AK3 | SLC35C2 | AL450998.1 | ROM1	0.64419
LTV1 | LYAR | TRAPPC1 | CLTA | MESD | PHLDB1	0.61919
F10 | FOXN3-AS1 | ZFAND2B | MZT2A | RPL18AP3 | SNRPN	0.619695
BLVRA | HDAC7 | DKK3 | AKAP12 | POLE3 | RTP4	0.542306
PCMT1 | SEC24B | VPS26B | FN3K | OSTM1 | ARID1B	0.628443
ARL1 | PCBP1 | KLHDC8B | NINJ1 | ABCG1 | ARID1B	0.648805
INPP5K | HMOX2 | DEGS1 | AL671277.1 | RNF14 | TRAPPC3	0.572624
COPS2 | KAT14 | EXOC7 | ARL6IP5 | VPS4A | CIB2	0.617497
GNB3 | RGR | REPIN1 | MRGPRX3 | CES2 | NUP133	0.525447
UBE4B | HTT | NPRL3 | EFEMP1 | PTOV1 | STX12	0.611226
POLE3 | TGIF1 | GNA12 | CPT1A | C15orf39 | SSR1	0.572433
THRAP3 | YRDC | ZYX | MFGE8 | MEF2C | PVALB	0.669194
PPP1CB | PAMR1 | KIAA2013 | NAGA | TGM2 | REEP6	0.668266
BBC3 | DSTN | HNRNPH2 | SPPL3 | MED24 | BECN1	0.625705
VMO1 | ISYNA1 | CANT1 | EPHA2 | DBN1 | TLN1	0.603089
GTF3C5 | NCAPH2 | POLR2A | C11orf58 | CCDC85B | PHYHIPL	0.560529
TUBB4B | SF3B4 | TUG1 | PLEKHJ1 | TUBB2B | TGIF1	0.664026
C3 | NUB1 | TYR | PPP6C | PRPH2 | AP2A1	0.60236
IGFBP5 | LATS2 | XRCC1 | PPP1R15A | PDE6A | ANAPC5	0.608176
PHLDA3 | SNORA33 | EXOSC5 | NXF1 | ADPGK | PIEZO1	0.665062
TRMT112 | SNCB | EPB41L2 | DBNDD1 | BCL2 | CARM1	0.531741
DCTD | SMPD2 | FBRS | TMEM14B | RIC8A | SCARA3	0.536145
REXO2 | HABP4 | ILF3 | PDLIM3 | PRPF38B | CHMP1B	0.636051
RRAS | DYNC1LI2 | RBCK1 | LTBP3 | ATP1A1 | OLFML3	0.643643
MAP4K4 | GTF3C1 | GLB1L | SNX12 | CMPK1 | SLC25A39	0.62089
ITM2A | CDKN2AIP | YBX3 | VWA1 | PLCD3 | UTP18	0.572073
TPP1 | CLTA | USP7 | BMF | ARHGAP1 | ERI3	0.565151
CPAMD8 | CCN2 | TSR3 | MAN2A2 | MEF2C | WDFY1	0.649685
NBDY | GPX1P1 | H2BC12 | DARS1 | MOSPD1 | DTD1	0.5424
SLC38A1 | FTSJ3 | HECTD3 | TSN | BAIAP2 | RUFY1	0.59952
NFYA | PCP4 | UQCRH | XG | LINC02099 | ZNF266	0.532727
RBP1 | TGFBR1 | DOCK7 | PIK3R6 | MRFAP1 | PDE1B	0.514759
KLHL9 | SETDB2 | FOXN3-AS1 | A2M | SPTAN1 | MESD	0.580234
TRAPPC3 | SSR1 | PGAP2 | RAB1B | HNRNPDL | COA7	0.666961
BAIAP2 | EIF3FP3 | LARP7 | ARID1B | SARS1 | WAC-AS1	0.604137
PRPH2 | ACTR1A | TOMM20 | CDC42 | LSM1 | RAD23A	0.628748
TWF1 | WBP11 | FKBP8 | SFRP5 | POLDIP2 | EVA1A	0.51056
OSBPL8 | TMEM109 | CADM3 | CARM1 | MVB12A | BCL2	0.565311
CFDP1 | COPS9 | TARBP1 | GNA12 | RPS6KA4 | PPM1H	0.614444
KRTCAP3 | ECI2 | PADI2 | TUBA1B | PYCR1 | SURF2	0.65149
DHX32 | UXT | YIPF1 | AP2A1 | H4C9 | SRGN	0.629866
PCM1 | PICALM | LENG8 | MGAT4B | MIR4664 | CDYL	0.582815
KCNB1 | FRG1BP | TUG1 | TMEM59 | C14orf132 | TRMT1	0.636509
SEC11A | SSR3 | STX12 | JUN | CBX3P7 | RAB3A	0.654797
SELENBP1 | SNHG3 | ZFAND2B | ARID1A | FEM1B | CLIC1	0.662311
H2BC21 | GAS7 | UTP14A | MERTK | SRP68 | PLCB2	0.533796
YRDC | RIOK1 | TANGO2 | GPR137B | PHLDB1 | RPL18AP3	0.631361
ZNF524 | GLG1 | ZFAND2B | PQBP1 | MTFR1L | MTND4P12	0.630514
NR2F6 | SERINC2 | ATG4C | MED16 | MTMR12 | CMPK1	0.550875
ITPR3 | MIRLET7D | MCF2L | RFC1 | ENOPH1 | FKBP8	0.54341
SLC39A6 | HMOX2 | B3GNT2 | DDX24 | CHURC1 | BMF	0.553614
CYP26B1 | LDHA | PPP1R18 | ECPAS | TCTA | FARSA	0.628429
PACSIN2 | FBLN5 | PARD6G | LRRC45 | STAG2 | POLE3	0.600249
CCDC3 | SLC19A2 | MTG2 | HNRNPH2 | RAB3GAP1 | ERF	0.667067
PIP5K1C | BCKDK | TMEM26 | PMPCA | ITPR3 | NCAPH2	0.596314
RPL18AP3 | ZCCHC9 | RPS21 | ENOPH1 | SCP2 | BOLA1	0.579747
HTT | ZNRD2 | RAB11B | ATAD3A | IL17D | CLCN3	0.534075
TIMM10B | BBC3 | DCAF16 | BLOC1S3 | VMO1 | FUBP3	0.525964
AL512329.2 | TRAF3IP2 | CFAP36 | ASCC2 | FUCA1 | FMNL2	0.664051
TMCO4 | CHD4 | DNAJB4 | MMP15 | ARFGAP3 | PES1	0.525512
TMEM167B | PACSIN1 | DPH5 | MAFF | MRPS9 | ZNF517	0.606285
EIF4G2 | DUSP6 | PES1 | PNRC2 | PLD3 | SRGN	0.587471
RNF187 | RAB4A | GNAQ | SSR2 | SRRM1 | SET	0.592418
DPH2 | HMGN1 | ZNF524 | BATF2 | ALDH7A1 | CUL4B	0.550934
CMPK1 | APEX1 | CCNG1 | GOT2 | BX284668.4 | EPB41L3	0.518725
IL17D | HEBP1 | TDRD3 | CAMLG | FANCL | SNTA1	0.62271
KAT14 | KLF5 | PNMA6A | EXOSC10 | SYNGR1 | RTRAF	0.567661
RFXANK | NAGA | SF3B6 | SMARCD2 | PLEC | PADI2	0.514422
KDSR | MAFF | TRIB2 | DUS3L | FRG1BP | EHBP1L1	0.57378
PRPF38B | YIPF5 | ABCA4 | FAM53B | R3HCC1 | GATD1	0.629001
CALM3 | MKRN1 | ISLR | HNRNPU | OPTN | NET1	0.558054
SNN | MAN2B2 | MRPS35 | FBXO9 | IFIT1 | KAT14	0.598256
IPO13 | RALGDS | PDCD11 | BCL7C | RPL27 | CABIN1	0.581938
SAT1 | GGT5 | APMAP | MYO10 | H4C8 | CDK5RAP2	0.529314
RBM38 | FUCA1 | SPAG9 | MRPL18 | RPS23P8 | ZNF22	0.659939
CTDNEP1 | RALGDS | DUSP6 | TFCP2 | GTF2F2 | API5	0.636017
NPC1 | SYDE1 | PHF10 | HSCB | CDK7 | NUCKS1	0.637375
BMP4 | TF | SLC25A25 | BTBD3 | RRBP1 | TP53TG1	0.55852
UBE2L6 | CDT1 | WDR18 | SRPX | CDKN1C | PEMT	0.644562
CDC42 | TMEM63B | TEX264 | MAZ | KCNAB2 | ATP6V0A1	0.613219
MTA2 | SH3BP4 | GLUL | OAS3 | COQ5 | SMARCA4	0.649869
LINC01443 | SLC25A5 | LDLRAP1 | AP1S2 | BAIAP2L1 | TTYH2	0.575599
TANGO2 | SF3B2 | CETP | MKRN1 | NEFM | HSPB2	0.614881
